# Supplementary material for: Gene Presence/Absence Variation analysis of coronavirus family displays its pan-genomic diversity
Source: Int J Biol Sci. 2021 Aug 27;17(14):3717–27. doi: 10.7150/ijbs.58220 (PMC8495401; doi:10.7150/ijbs.58220)
Supplement: Supplementary file 1 — Supplementary table 1. Information of 3,932 genomes of coronavirus family, and the selected 101 genomes of 101 species. [file ijbsv17p3717s1.xlsx]

## Sheet: genomes of 101 species 
Accession	Species	Genus	Genus_Species	Collection Date	Country / Region	Host	Isolation Source	Length	Nuc. Completeness	Title	Release Date	Data Source
NC_035191	Wencheng_Sm_shrew_coronavirus	Alphacoronavirus	Alpha_Wencheng_Sm_shrew_coronavirus	2015	China	Suncus murinus		25995	refseq, complete	Wencheng Sm shrew coronavirus isolate Xingguo-101 ORF1ab polyprotein, spike glycoprotein, envelope protein, membrane protein, and nucleocapsid protein genes, complete cds	42930	NCBI
MK720944	Tylonycteris_bat_coronavirus_HKU33	Alphacoronavirus	Alpha_Tylonycteris_bat_coronavirus_HKU33	42256	China	Tylonycteris robustula	feces	27636	complete	Tylonycteris bat coronavirus HKU33 strain GZ151867, complete genome	43626	NCBI
MK977618	Swine_enteric_alphacoronavirus	Alphacoronavirus	Alpha_Swine_enteric_alphacoronavirus	2018	China	Sus scrofa		27155	complete	Swine enteric alphacoronavirus strain SeACoV-p10, complete genome	43708	NCBI
MK651076	Swine_acute_diarrhea_syndrome_coronavirus	Alphacoronavirus	Alpha_Swine_acute_diarrhea_syndrome_coronavirus	43497	China	Sus scrofa		27163	complete	Swine acute diarrhea syndrome coronavirus strain GDLX/2019, complete genome	43642	NCBI
NC_046955	Shrew_coronavirus	Alphacoronavirus	Alpha_Shrew_coronavirus	41974	China	Sorex araneus		27102	refseq,complete	Shrew coronavirus isolate Shrew-CoV/Tibet2014 ORF1ab polyprotein, spike glycoprotein, envelope protein, membrane protein, and nucleocapsid protein genes, complete cds	43933	NCBI
MN611521	Scotophilus_kuhlii_bat_coronavirus_512-related	Alphacoronavirus	Alpha_Scotophilus_kuhlii_bat_coronavirus_512-related	43160	China	Scotophilus kuhlii		27933	complete	Scotophilus kuhlii bat coronavirus 512-related isolate HK140714, complete genome	43830	NCBI
NC_009657	Scotophilus_bat_coronavirus_512	Alphacoronavirus	Alpha_Scotophilus_bat_coronavirus_512					28203	refseq, complete	Scotophilus bat coronavirus 512, complete genome	39287	NCBI
MN611517	Rousettus_aegyptiacus_bat_coronavirus_229E-related	Alphacoronavirus	Alpha_Rousettus_aegyptiacus_bat_coronavirus_229E-related	43160	Kenya	Rousettus aegyptiacus		27619	complete	Rousettus aegyptiacus bat coronavirus 229E-related isolate 5425, complete genome	43830	NCBI
KJ473807	Rhinolophus_ferrumequinum_alphacoronavirus_HuB-2013	Alphacoronavirus	Alpha_Rhinolophus_ferrumequinum_alphacoronavirus_HuB-2013	2013	China	Rhinolophus ferrumequinum		27608	complete	BtRf-AlphaCoV/HuB2013, complete genome	42369	NCBI
MK720946	Rhinolophus_bat_coronavirus_HKU32	Alphacoronavirus	Alpha_Rhinolophus_bat_coronavirus_HKU32	42222	Hong Kong	Rhinolophus sinicus	feces	29201	complete	Rhinolophus bat coronavirus HKU32 strain TLC28A, complete genome	43626	NCBI
MH539766	Rhinolophus_bat_coronavirus_HKU2	Alphacoronavirus	Alpha_Rhinolophus_bat_coronavirus_HKU2	42917	China	Sus scrofa		27170	complete	Porcine enteric alphacoronavirus isolate CHN-GD-2017, complete genome	43492	NCBI
MN611522	Rhinolophus_affinis_bat_coronavirus_HKU2-related	Alphacoronavirus	Alpha_Rhinolophus_affinis_bat_coronavirus_HKU2-related	43160	China	Rhinolophus affinis		26956	complete	Rhinolophus affinis bat coronavirus HKU2-related isolate 160660, complete genome	43830	NCBI
MN056942	Porcine_epidemic_diarrhea_virus	Alphacoronavirus	Alpha_Porcine_epidemic_diarrhea_virus	43497	France	Sus scrofa domesticus		28008	complete	Porcine epidemic diarrhea virus strain FR2019001, complete genome	43844	NCBI
KJ473809	Nyctalus_velutinus_alphacoronavirus_SC-2013	Alphacoronavirus	Alpha_Nyctalus_velutinus_alphacoronavirus_SC-2013	2013	China	Nyctalus velutinus		27783	complete	BtNv-AlphaCoV/SC2013, complete genome	42369	NCBI
KY073744	NL63-related_bat_coronavirus_strain_BtKYNL63-9b	Alphacoronavirus	Alpha_NL63-related_bat_coronavirus_strain_BtKYNL63-9b	40350	Kenya	Triaenops afer	feces	28363	complete	NL63-related bat coronavirus strain BtKYNL63-9a, complete genome	42710	NCBI
KJ473806	Myotis_ricketti_alphacoronavirus_Sax-2011	Alphacoronavirus	Alpha_Myotis_ricketti_alphacoronavirus_Sax-2011	2011	China	Myotis ricketti		27935	complete	BtMr-AlphaCoV/SAX2011, complete genome	42369	NCBI
HM245925	Mink_coronavirus_1	Alphacoronavirus	Alpha_Mink_coronavirus_1	35796	USA	Neovison vison		28941	complete	Mink coronavirus strain WD1127, complete genome	40350	NCBI
MN611524	Miniopterus_schreibersii_bat_coronavirus_1-related	Alphacoronavirus	Alpha_Miniopterus_schreibersii_bat_coronavirus_1-related	43160	China	Miniopterus schreibersii		28316	complete	Miniopterus schreibersii bat coronavirus 1-related isolate 161454, complete genome	43830	NCBI
MN611518	Miniopterus_pusillus_bat_coronavirus_HKU8-related	Alphacoronavirus	Alpha_Miniopterus_pusillus_bat_coronavirus_HKU8-related	43160	China	Miniopterus pusillus		28751	complete	Miniopterus pusillus bat coronavirus HKU8-related isolate 6610, complete genome	43830	NCBI
KJ473798	Miniopterus_bat_coronavirus_HKU8	Alphacoronavirus	Alpha_Miniopterus_bat_coronavirus_HKU8	2013	China	Miniopterus fuliginosus		28755	complete	BtMf-AlphaCoV/HuB2013, complete genome	42369	NCBI
EU420138	Miniopterus_bat_coronavirus_1	Alphacoronavirus	Alpha_Miniopterus_bat_coronavirus_1		Hong Kong			28326	complete	Miniopterus bat coronavirus 1, complete genome	39516	NCBI
KF294380	Lucheng_Rn_rat_coronavirus	Alphacoronavirus	Alpha_Lucheng_Rn_rat_coronavirus	2013	China	Rattus norvegicus		28763	complete	Lucheng Rn rat coronavirus isolate Lucheng-19, complete genome	41942	NCBI
MN306040	Human_coronavirus_NL63	Alphacoronavirus	Alpha_Human_coronavirus_NL63	2019	USA	Homo sapiens		27537	complete	Human coronavirus NL63 strain SC0768, complete genome	43702	NCBI
MN306046	Human_coronavirus_229E	Alphacoronavirus	Alpha_Human_coronavirus_229E	2019	USA	Homo sapiens		27270	complete	Human coronavirus 229E strain SC0865, complete genome	43702	NCBI
MN611523	Hipposideros_pomona_bat_coronavirus_HKU10-related	Alphacoronavirus	Alpha_Hipposideros_pomona_bat_coronavirus_HKU10-related	43160	China	Hipposideros pomona		28514	complete	Hipposideros pomona bat coronavirus HKU10-related isolate 160942, complete genome	43830	NCBI
MN611525	Hipposideros_pomona_bat_coronavirus_CHB25	Alphacoronavirus	Alpha_Hipposideros_pomona_bat_coronavirus_CHB25	43160	China	Hipposideros larvatus		28169	complete	Hipposideros pomona bat coronavirus CHB25 isolate CHB0025, complete genome	43830	NCBI
KX512809	Ferret_coronavirus	Alphacoronavirus	Alpha_Ferret_coronavirus	2015	USA	Mustela putorius furo		28151	complete	Ferret enteric coronavirus strain FECV1, complete genome	42955	NCBI
MH817484	Feline_alphacoronavirus_1	Alphacoronavirus	Alpha_Feline_alphacoronavirus_1	2015	Brazil	Felis catus		29137	complete	Feline Alphacoronavirus 1 strain FCoV-SB22, complete genome	43382	NCBI
MK211372	Coronavirus_BtSk-AlphaCoV/GX2018D	Alphacoronavirus	Alpha_Coronavirus_BtSk-AlphaCoV/GX2018D	42856	China	Scotophilus kuhlii		28238	complete	Coronavirus BtSk-AlphaCoV/GX2018D, complete genome	43646	NCBI
MK211371	Coronavirus_BtSk-AlphaCoV/GX2018C	Alphacoronavirus	Alpha_Coronavirus_BtSk-AlphaCoV/GX2018C	42856	China	Scotophilus kuhlii		28146	complete	Coronavirus BtSk-AlphaCoV/GX2018C, complete genome	43646	NCBI
MK211370	Coronavirus_BtSk-AlphaCoV/GX2018B	Alphacoronavirus	Alpha_Coronavirus_BtSk-AlphaCoV/GX2018B	42856	China	Scotophilus kuhlii		28175	complete	Coronavirus BtSk-AlphaCoV/GX2018B, complete genome	43646	NCBI
MK211369	Coronavirus_BtSk-AlphaCoV/GX2018A	Alphacoronavirus	Alpha_Coronavirus_BtSk-AlphaCoV/GX2018A	42856	China	Scotophilus kuhlii		28303	complete	Coronavirus BtSk-AlphaCoV/GX2018A, complete genome	43646	NCBI
MK211373	Coronavirus_BtRs-AlphaCoV/YN2018	Alphacoronavirus	Alpha_Coronavirus_BtRs-AlphaCoV/YN2018	42856	China	Cynopterus sphinx		29109	complete	Coronavirus BtRs-AlphaCoV/YN2018, complete genome	43646	NCBI
KX964649	Coronavirus_AcCoV-JC34	Alphacoronavirus	Alpha_Coronavirus_AcCoV-JC34	40817	China	Apodemus chevrieri		27682	complete	Coronavirus AcCoV-JC34, complete genome	42886	NCBI
KJ473808	BtRf-AlphaCoV/YN2012	Alphacoronavirus	Alpha_BtRf-AlphaCoV/YN2012	2012	China	Rhinolophus ferrumequinum		26975	complete	BtRf-AlphaCoV/YN2012, complete genome	42369	NCBI
JQ989272	Bat_coronavirus_HKU10	Alphacoronavirus	Alpha_Bat_coronavirus_HKU10	40391	Hong Kong	Chiroptera		28483	complete	Hipposideros bat coronavirus HKU10 isolate TLC1343A, complete genome	41199	NCBI
KY799179	Bat_coronavirus_CDPHE15	Alphacoronavirus	Alpha_Bat_coronavirus_CDPHE15	40483	Canada	Myotis lucifugus		28173	complete	Myotis lucifugus coronavirus, complete genome	42933	NCBI
KJ473796	Bat_coronavirus_1A	Alphacoronavirus	Alpha_Bat_coronavirus_1A	2012	China	Miniopterus fuliginosus		28311	complete	BtMf-AlphaCoV/JX2012, complete genome	42369	NCBI
MN065811	Bat_alphacoronavirus	Alphacoronavirus	Alpha_Bat_alphacoronavirus	42597	Finland	Myotis brandtii	feces	28119	complete	Bat alphacoronavirus strain BtCoV/008_16/M.bra/FIN/2016, complete genome	43736	NCBI
MK163627	Alphacoronavirus_UKRn3	Alphacoronavirus	Alpha_Alphacoronavirus_UKRn3	41813	United Kingdom	Rattus norvegicus		28763	complete	Alphacoronavirus UKRn3 pp1a, pp1ab, NS2, spike, NS4, E protein, M protein, NS7a, nucleocapsid, and NS9 genes, complete cds	43528	NCBI
MK472071	Alphacoronavirus_sp.	Alphacoronavirus	Alpha_Alphacoronavirus_sp.	2018	Australia			27535	complete	Alphacoronavirus sp. isolate WAAlc1, complete genome	43820	NCBI
MF113046	Alphacoronavirus_Mink/China/1/2016	Alphacoronavirus	Alpha_Alphacoronavirus_Mink/China/1/2016	2016	China	Mustela lutreola		28924	complete	Alphacoronavirus Mink/China/1/2016, complete genome	43208	NCBI
MH938449	Alphacoronavirus_Bat-CoV/P.kuhlii/Italy/3398-19/2015	Alphacoronavirus	Alpha_Alphacoronavirus_Bat-CoV/P.kuhlii/Italy/3398-19/2015	2015	Italy	Pipistrellus kuhlii	feces	28128	complete	Alphacoronavirus Bat-CoV/P.kuhlii/Italy/3398-19/2015, complete genome	43438	NCBI
MH938450	Alphacoronavirus_Bat-CoV/P.kuhlii/Italy/206679-3/2010	Alphacoronavirus	Alpha_Alphacoronavirus_Bat-CoV/P.kuhlii/Italy/206679-3/2010	2010	Italy	Pipistrellus kuhlii	feces	28146	complete	Alphacoronavirus Bat-CoV/P.kuhlii/Italy/206679-3/2010, complete genome	43438	NCBI
MH938448	Alphacoronavirus_Bat-CoV/P.kuhlii/Italy/206645-41/2011	Alphacoronavirus	Alpha_Alphacoronavirus_Bat-CoV/P.kuhlii/Italy/206645-41/2011	2011	Italy	Pipistrellus kuhlii		27862	complete	Alphacoronavirus Bat-CoV/P.kuhlii/Italy/206645-41/2011, complete genome	43438	NCBI
HM245926	Alphacoronavirus_2	Alphacoronavirus	Alpha_Alphacoronavirus_2	35796	USA	Neovison vison		28915	complete	Mink coronavirus strain WD1133, complete genome	40350	NCBI
MN165107	Alphacoronavirus_1	Alphacoronavirus	Alpha_Alphacoronavirus_1	43191	China	Felis catus		29286	complete	Feline coronavirus isolate XXN, complete genome	43667	NCBI
KT368891	Camel_coronavirus_HKU23	Betacoronavirus	Beta_Camel_coronavirus_HKU23	42064	Saudi Arabia	Camelus		31041	complete	Camel coronavirus HKU23 isolate camel/Riyadh/Ry123/2015, complete genome	42355	NCBI
MN611519	Tylonycteris_pachypus_bat_coronavirus_HKU4-related	Betacoronavirus	Beta_Tylonycteris_pachypus_bat_coronavirus_HKU4-related	43160	China	Tylonycteris pachypus		30224	complete	Tylonycteris pachypus bat coronavirus HKU4-related isolate GZ131656, complete genome	43830	NCBI
KJ473822	Tylonycteris_bat_coronavirus_HKU4	Betacoronavirus	Beta_Tylonycteris_bat_coronavirus_HKU4	2012	China	Tylonycteris pachypus		30247	complete	BtTp-BetaCoV/GX2012, complete genome	42369	NCBI
GU553363	SARS	Betacoronavirus	Beta_SARS	37779	China	Homo sapiens		29644	complete	SARS coronavirus HKU-39849 isolate TCVSP-HARROD-00001, complete genome	40217	NCBI
NC_045512	SARS-CoV-2	Betacoronavirus	Beta_SARS-CoV-2	43829	China	Homo sapiens		29903	refseq, complete	Severe acute respiratory syndrome coronavirus 2 isolate Wuhan-Hu-1, complete genome	43843	NCBI
KT444582	SARS-like_coronavirus_WIV16	Betacoronavirus	Beta_SARS-like_coronavirus_WIV16	41476	China	Rhinolophus sinicus	feces	30290	complete	SARS-like coronavirus WIV16, complete genome	42382	NCBI
MG762674	Rousettus_bat_coronavirus_HKU9	Betacoronavirus	Beta_Rousettus_bat_coronavirus_HKU9	40118	China	Rousettus sp.		29134	complete	Rousettus bat coronavirus HKU9 isolate Rousettus spp/Jinghong/2009, complete genome	43183	NCBI
KU762338	Rousettus_bat_coronavirus_GCCDC1	Betacoronavirus	Beta_Rousettus_bat_coronavirus_GCCDC1	41787	China	Rousettus leschenaultii	feces	30161	complete	Rousettus bat coronavirus isolate GCCDC1 356, complete genome	42616	NCBI
JN874560	Rabbit_coronavirus_HKU14	Betacoronavirus	Beta_Rabbit_coronavirus_HKU14	2007	China	Oryctolagus cuniculus		31116	complete	Rabbit coronavirus HKU14 strain HKU14-3, complete genome	40994	NCBI
KJ473820	Pipistrellus_bat_coronavirus_HKU5	Betacoronavirus	Beta_Pipistrellus_bat_coronavirus_HKU5	2013	China	Pipistrellus abramus		30480	complete	BtPa-BetaCoV/GD2013, complete genome	42369	NCBI
MN611520	Pipistrellus_abramus_bat_coronavirus_HKU5-related	Betacoronavirus	Beta_Pipistrellus_abramus_bat_coronavirus_HKU5-related	43160	China	Pipistrellus abramus		30511	complete	Pipistrellus abramus bat coronavirus HKU5-related isolate BY140568, complete genome	43830	NCBI
MT040333	Pangolin_coronavirus	Betacoronavirus	Beta_Pangolin_coronavirus	2017	China	Manis javanica		29805	complete	Pangolin coronavirus isolate PCoV_GX-P4L, complete genome	43922	NCBI
MF618253	Murine_coronavirus	Betacoronavirus	Beta_Murine_coronavirus	41655	USA	Mus musculus		29893	complete	Murine hepatitis virus strain A59 isolate MHV-ExoN(-) P250, complete genome	43033	NCBI
MN120514	Middle_East_respiratory_syndrome-related_coronavirus	Betacoronavirus	Beta_Middle_East_respiratory_syndrome-related_coronavirus	43552	Saudi Arabia	Homo sapiens		30118	complete	Middle East respiratory syndrome-related coronavirus isolate 013, complete genome	43673	NCBI
KF294370	Longquan_Rl_rat_coronavirus	Betacoronavirus	Beta_Longquan_Rl_rat_coronavirus	2013	China	Rattus tanezumi		30678	complete	Longquan Rl rat coronavirus isolate Longquan-189 orf1ab polyprotein gene, partial cds; and hemagglutinin-esterase, spike protein, envelope protein, membrane protein, and nucleocapsid protein genes, complete cds	41942	NCBI
KF294357	Longquan_Aa_mouse_coronavirus	Betacoronavirus	Beta_Longquan_Aa_mouse_coronavirus	2011	China	Apodemus agrarius		30830	complete	Longquan Aa mouse coronavirus isolate Longquan-343 orf1ab polyprotein gene, partial cds; and hemmaglutinin-esterase, spike structural protein, envelope protein, membrane protein, and nucleocapsid protein genes, complete cds	41942	NCBI
KX442565	Hypsugo_bat_coronavirus_HKU25	Betacoronavirus	Beta_Hypsugo_bat_coronavirus_HKU25	41767	China	Hypsugo pulveratus	feces	30497	complete	Hypsugo bat coronavirus HKU25 isolate NL140462, complete genome	43123	NCBI
MH940245	Human_coronavirus_HKU1	Betacoronavirus	Beta_Human_coronavirus_HKU1	42890	Thailand	Homo sapiens		29811	complete	Human coronavirus HKU1 isolate SI17244, complete genome	43402	NCBI
MK679660	Hedgehog_coronavirus_1	Betacoronavirus	Beta_Hedgehog_coronavirus_1	2014	United Kingdom	Erinaceus europaeus		30172	complete	Hedgehog coronavirus 1, complete genome	43577	NCBI
MK907287	Erinaceus_hedgehog_coronavirus_HKU31	Betacoronavirus	Beta_Erinaceus_hedgehog_coronavirus_HKU31	41852	China	Erinaceus amurensis		29951	complete	Erinaceus hedgehog coronavirus HKU31 strain Rs13, complete genome	43780	NCBI
MK211379	Coronavirus_BtRt-BetaCoV/GX2018	Betacoronavirus	Beta_Coronavirus_BtRt-BetaCoV/GX2018	42614	China	Rhinolophus affinis		29752	complete	Coronavirus BtRt-BetaCoV/GX2018, complete genome	43646	NCBI
MK211378	Coronavirus_BtRs-BetaCoV/YN2018D	Betacoronavirus	Beta_Coronavirus_BtRs-BetaCoV/YN2018D	42614	China	Rhinolophus affinis		30213	complete	Coronavirus BtRs-BetaCoV/YN2018D, complete genome	43646	NCBI
MK211377	Coronavirus_BtRs-BetaCoV/YN2018C	Betacoronavirus	Beta_Coronavirus_BtRs-BetaCoV/YN2018C	42614	China	Rhinolophus affinis		29689	complete	Coronavirus BtRs-BetaCoV/YN2018C, complete genome	43646	NCBI
MK211376	Coronavirus_BtRs-BetaCoV/YN2018B	Betacoronavirus	Beta_Coronavirus_BtRs-BetaCoV/YN2018B	42614	China	Rhinolophus affinis		30256	complete	Coronavirus BtRs-BetaCoV/YN2018B, complete genome	43646	NCBI
MK211375	Coronavirus_BtRs-BetaCoV/YN2018A	Betacoronavirus	Beta_Coronavirus_BtRs-BetaCoV/YN2018A	42614	China	Rhinolophus affinis		29698	complete	Coronavirus BtRs-BetaCoV/YN2018A, complete genome	43646	NCBI
MK211374	Coronavirus_BtRl-BetaCoV/SC2018	Betacoronavirus	Beta_Coronavirus_BtRl-BetaCoV/SC2018	42583	China	Rhinolophus		29648	complete	Coronavirus BtRl-BetaCoV/SC2018, complete genome	43646	NCBI
KM349742	China_Rattus_coronavirus_HKU24	Betacoronavirus	Beta_China_Rattus_coronavirus_HKU24	41046	China	Rattus norvegicus		31249	complete	Betacoronavirus HKU24 strain HKU24-R05005I, complete genome	42008	NCBI
MH687978	Betacoronavirus_sp.	Betacoronavirus	Beta_Betacoronavirus_sp.	42039	Viet Nam	Rattus argentiventer		31289	complete	Betacoronavirus sp. strain VZ_BetaCoV_22084_6, complete genome	43416	NCBI
MN306041	Betacoronavirus_1	Betacoronavirus	Beta_Betacoronavirus_1	2019	USA	Homo sapiens		30717	complete	Human coronavirus OC43 strain SC0810, complete genome	43702	NCBI
KF636752	Bat_Hp-betacoronavirus_Zhejiang2013	Betacoronavirus	Beta_Bat_Hp-betacoronavirus_Zhejiang2013	41393	China	Hipposideros pratti		31491	complete	Bat Hp-betacoronavirus/Zhejiang2013, complete genome	41913	NCBI
GU190215	Bat_coronavirus_BM48-31/BGR/2008	Betacoronavirus	Beta_Bat_coronavirus_BM48-31/BGR/2008	2008	Bulgaria	Rhinolophus blasii		29276	complete	Bat coronavirus BM48-31/BGR/2008, complete genome	40415	NCBI
JQ065048	Wigeon_coronavirus_HKU20	Deltacoronavirus	Delta_Wigeon_coronavirus_HKU20	2008	China	Mareca		26227	complete	Wigeon coronavirus HKU20 strain HKU20-9243, complete genome	40987	NCBI
JQ065044	White-eye_coronavirus_HKU16	Deltacoronavirus	Delta_White-eye_coronavirus_HKU16	2007	China	Zosteropidae		26041	complete	White-eye coronavirus HKU16 strain HKU16-6847, complete genome	40987	NCBI
FJ376621	Thrush_coronavirus_HKU12	Deltacoronavirus	Delta_Thrush_coronavirus_HKU12	39083	Hong Kong	Turdus hortulorum		26396	complete	Thrush coronavirus HKU12-600, complete genome	39759	NCBI
MG812375	Sparrow_deltacoronavirus	Deltacoronavirus	Delta_Sparrow_deltacoronavirus	2017	USA	Passeridae	feces	25795	complete	Sparrow deltacoronavirus strain ISU690-4, complete genome	43275	NCBI
JQ065045	Sparrow_coronavirus_HKU17	Deltacoronavirus	Delta_Sparrow_coronavirus_HKU17	2007	China	Passeridae		26083	complete	Sparrow coronavirus HKU17 strain HKU17-6124, complete genome	40987	NCBI
MH532440	Quail_deltacoronavirus	Deltacoronavirus	Delta_Quail_deltacoronavirus	42066	Poland	Coturnix japonica		25881	complete	Quail deltacoronavirus strain G032/2015, complete genome	43338	NCBI
LC364346	Quail_coronavirus_UAE-HKU30	Deltacoronavirus	Delta_Quail_coronavirus_UAE-HKU30	41689	United Arab Emirates	Galliformes		25871	complete	Quail coronavirus UAE-HKU30 1101F genomic RNA, complete genome	43228	NCBI
LC364344	Pigeon_coronavirus_UAE-HKU29	Deltacoronavirus	Delta_Pigeon_coronavirus_UAE-HKU29	42822	United Arab Emirates	Columbidae		26155	complete	Pigeon coronavirus UAE-HKU29 271F genomic RNA, complete genome	43228	NCBI
JQ065047	Night_heron_coronavirus_HKU19	Deltacoronavirus	Delta_Night_heron_coronavirus_HKU19	2007	China	Ardeidae		26077	complete	Night-heron coronavirus HKU19 strain HKU19-6918, complete genome	40987	NCBI
FJ376622	Munia_coronavirus_HKU13	Deltacoronavirus	Delta_Munia_coronavirus_HKU13	39173	Hong Kong	Lonchura striata		26552	complete	Munia coronavirus HKU13-3514, complete genome	39759	NCBI
JQ065046	Magpie-robin_coronavirus_HKU18	Deltacoronavirus	Delta_Magpie-robin_coronavirus_HKU18	2007	China	Muscicapidae		26689	complete	Magpie-robin coronavirus HKU18 strain HKU18-chu3, complete genome	40987	NCBI
LC364343	Houbara_coronavirus_UAE-HKU28	Deltacoronavirus	Delta_Houbara_coronavirus_UAE-HKU28	41371	United Arab Emirates	Chlamydotis		26155	complete	Houbara coronavirus UAE-HKU28 285F genomic RNA, complete genome	43228	NCBI
LC364342	Falcon_coronavirus_UAE-HKU27	Deltacoronavirus	Delta_Falcon_coronavirus_UAE-HKU27	41613	United Arab Emirates	Falco		26162	complete	Falcon coronavirus UAE-HKU27 988F genomic RNA, complete genome	43228	NCBI
MK993519	Coronavirus_HKU15	Deltacoronavirus	Delta_Coronavirus_HKU15	43466	China	Sus scrofa	abdominal cavity	25380	complete	Porcine deltacoronavirus isolate CHN/Sichuan/2019, complete genome	43823	NCBI
JQ065049	Common_moorhen_coronavirus_HKU21	Deltacoronavirus	Delta_Common_moorhen_coronavirus_HKU21	2007	China	Gallinula chloropus		26223	complete	Common-moorhen coronavirus HKU21 strain HKU21-8295, complete genome	40987	NCBI
FJ376619	Bulbul_coronavirus_HKU11	Deltacoronavirus	Delta_Bulbul_coronavirus_HKU11	39083	Hong Kong	Pycnonotus jocosus		26487	complete	Bulbul coronavirus HKU11-934, complete genome	39759	NCBI
MK359255	Canada_goose_coronavirus	Gammacoronavirus	Gamma_Canada_goose_coronavirus	42948	Canada	Branta canadensis	feces	28539	complete	Canada goose coronavirus strain Cambridge_Bay_2017, complete genome	43576	NCBI
MN690611	Bottlenose_dolphin_coronavirus	Gammacoronavirus	Gamma_Bottlenose_dolphin_coronavirus		USA	Tursiops truncatus	feces	31728	complete	Bottlenose dolphin coronavirus strain 37112-4, complete genome	43905	NCBI
EU111742	Beluga_whale_coronavirus_SW1	Gammacoronavirus	Gamma_Beluga_whale_coronavirus_SW1			Delphinapterus leucas		31686	complete	Coronavirus SW1, complete genome	39546	NCBI
MK878536	Avian_coronavirus	Gammacoronavirus	Gamma_Avian_coronavirus	43475	USA	Gallus gallus		27672	complete	Infectious bronchitis virus isolate GA9977/2019, complete genome	43625	NCBI
MF094685	Swine_acute_diarrhea_syndrome_related_coronavirus	Unclassified	Unclassified_Swine_acute_diarrhea_syndrome_related_coronavirus		China	Rhinolophus		27200	complete	Swine acute diarrhea syndrome related coronavirus isolate 8462, complete genome	43177	NCBI
KY370048	Rodent_coronavirus	Unclassified	Unclassified_Rodent_coronavirus	42005	China	Mus musculus		31133	complete	Rodent coronavirus isolate RtMm-CoV/GD2015 ORF1ab polyprotein, hemagglutinin-esterase protein, spike glycoprotein, envelope protein, membrane protein, and nucleocapsid protein genes, complete cds	43100	NCBI
KY938558	Bat_coronavirus	Unclassified	Unclassified_Bat_coronavirus	42477	South Korea	Rhinolophus ferrumequinum	oronasopharynx	29075	complete	Bat coronavirus strain 16BO133, complete genome	42947	NCBI

## Sheet: 3932 coronavirus family genomes
Accession	Species	Genus
AB257344	SARS-CoV-2	Beta
AC_000192	Murine_coronavirus	Beta
AF029248	Murine_coronavirus	Beta
AF201929	Murine_coronavirus	Beta
AF207902	Murine_coronavirus	Beta
AF208066	Murine_coronavirus	Beta
AF208067	Murine_coronavirus	Beta
AF220295	Betacoronavirus_1	Beta
AF304460	Human_coronavirus_229E	Alpha
AF353511	Porcine_epidemic_diarrhea_virus	Alpha
AF391541	Betacoronavirus_1	Beta
AF391542	Betacoronavirus_1	Beta
AP006557	SARS-CoV-2	Beta
AP006558	SARS-CoV-2	Beta
AP006559	SARS-CoV-2	Beta
AP006560	SARS-CoV-2	Beta
AP006561	SARS-CoV-2	Beta
AY274119	SARS	Beta
AY278488	SARS	Beta
AY278489	SARS	Beta
AY278554	SARS	Beta
AY278741	SARS	Beta
AY282752	SARS	Beta
AY291315	SARS	Beta
AY291451	SARS	Beta
AY310120	SARS	Beta
AY319651	Avian_coronavirus	Gamma
AY323977	SARS	Beta
AY338174	SARS	Beta
AY338175	SARS	Beta
AY338732	Avian_coronavirus	Gamma
AY345986	SARS	Beta
AY345987	SARS	Beta
AY345988	SARS	Beta
AY348314	SARS	Beta
AY350750	SARS	Beta
AY357075	SARS	Beta
AY357076	SARS	Beta
AY390556	SARS	Beta
AY391777	Betacoronavirus_1	Beta
AY427439	SARS	Beta
AY463059	SARS	Beta
AY463060	SARS	Beta
AY485277	SARS	Beta
AY485278	SARS	Beta
AY502923	SARS	Beta
AY502924	SARS	Beta
AY502925	SARS	Beta
AY502926	SARS	Beta
AY502927	SARS	Beta
AY502928	SARS	Beta
AY502929	SARS	Beta
AY502930	SARS	Beta
AY502931	SARS	Beta
AY502932	SARS	Beta
AY508724	SARS	Beta
AY514485	Avian_coronavirus	Gamma
AY518894	Human_coronavirus_NL63	Alpha
AY567487	Human_coronavirus_NL63	Alpha
AY572034	SARS	Beta
AY572035	SARS	Beta
AY572038	SARS	Beta
AY585228	Betacoronavirus_1	Beta
AY585229	Betacoronavirus_1	Beta
AY595412	SARS	Beta
AY597011	Human_coronavirus_HKU1	Beta
AY641576	Avian_coronavirus	Gamma
AY646283	Avian_coronavirus	Gamma
AY654624	SARS	Beta
AY686863	SARS	Beta
AY686864	SARS	Beta
AY692454	Avian_coronavirus	Gamma
AY700211	Murine_coronavirus	Beta
AY714217	SARS	Beta
AY772062	SARS	Beta
AY851295	Avian_coronavirus	Gamma
AY864805	SARS	Beta
AY864806	SARS	Beta
AY884001	Human_coronavirus_HKU1	Beta
AY903459	Betacoronavirus_1	Beta
AY903460	Betacoronavirus_1	Beta
AY994055	Alphacoronavirus_1	Alpha
BCU00735	Betacoronavirus_1	Beta
DQ001338	Avian_coronavirus	Gamma
DQ001339	Avian_coronavirus	Gamma
DQ010921	Alphacoronavirus_1	Alpha
DQ011855	Betacoronavirus_1	Beta
DQ022305	SARS	Beta
DQ071615	SARS	Beta
DQ084199	SARS	Beta
DQ084200	SARS	Beta
DQ182595	SARS	Beta
DQ201447	Alphacoronavirus_1	Alpha
DQ286389	Alphacoronavirus_1	Alpha
DQ339101	Human_coronavirus_HKU1	Beta
DQ412042	SARS	Beta
DQ412043	SARS	Beta
DQ415896	Human_coronavirus_HKU1	Beta
DQ415897	Human_coronavirus_HKU1	Beta
DQ415898	Human_coronavirus_HKU1	Beta
DQ415899	Human_coronavirus_HKU1	Beta
DQ415900	Human_coronavirus_HKU1	Beta
DQ415901	Human_coronavirus_HKU1	Beta
DQ415902	Human_coronavirus_HKU1	Beta
DQ415903	Human_coronavirus_HKU1	Beta
DQ415904	Human_coronavirus_HKU1	Beta
DQ415905	Human_coronavirus_HKU1	Beta
DQ415906	Human_coronavirus_HKU1	Beta
DQ415907	Human_coronavirus_HKU1	Beta
DQ415908	Human_coronavirus_HKU1	Beta
DQ415909	Human_coronavirus_HKU1	Beta
DQ415910	Human_coronavirus_HKU1	Beta
DQ415911	Human_coronavirus_HKU1	Beta
DQ415912	Human_coronavirus_HKU1	Beta
DQ415913	Human_coronavirus_HKU1	Beta
DQ415914	Human_coronavirus_HKU1	Beta
DQ443743	Alphacoronavirus_1	Alpha
DQ445911	Human_coronavirus_NL63	Alpha
DQ445912	Human_coronavirus_NL63	Alpha
DQ497008	SARS	Beta
DQ646405	Avian_coronavirus	Gamma
DQ648794	Tylonycteris_bat_coronavirus_HKU4	Beta
DQ648856	SARS	Beta
DQ648857	SARS	Beta
DQ648858	Scotophilus_bat_coronavirus_512	Alpha
DQ811784	Betacoronavirus_1	Beta
DQ811785	Alphacoronavirus_1	Alpha
DQ811786	Alphacoronavirus_1	Alpha
DQ811787	Alphacoronavirus_1	Alpha
DQ811788	Alphacoronavirus_1	Alpha
DQ811789	Alphacoronavirus_1	Alpha
DQ834384	Avian_coronavirus	Gamma
DQ848678	Alphacoronavirus_1	Alpha
DQ898174	SARS	Beta
DQ915164	Betacoronavirus_1	Beta
EF065505	Tylonycteris_bat_coronavirus_HKU4	Beta
EF065506	Tylonycteris_bat_coronavirus_HKU4	Beta
EF065507	Tylonycteris_bat_coronavirus_HKU4	Beta
EF065508	Tylonycteris_bat_coronavirus_HKU4	Beta
EF065509	Pipistrellus_bat_coronavirus_HKU5	Beta
EF065510	Pipistrellus_bat_coronavirus_HKU5	Beta
EF065511	Pipistrellus_bat_coronavirus_HKU5	Beta
EF065512	Pipistrellus_bat_coronavirus_HKU5	Beta
EF065513	Rousettus_bat_coronavirus_HKU9	Beta
EF065514	Rousettus_bat_coronavirus_HKU9	Beta
EF065515	Rousettus_bat_coronavirus_HKU9	Beta
EF065516	Rousettus_bat_coronavirus_HKU9	Beta
EF185992	Porcine_epidemic_diarrhea_virus	Alpha
EF203064	Rhinolophus_bat_coronavirus_HKU2	Alpha
EF203065	Rhinolophus_bat_coronavirus_HKU2	Alpha
EF203066	Rhinolophus_bat_coronavirus_HKU2	Alpha
EF203067	Rhinolophus_bat_coronavirus_HKU2	Alpha
EF424615	Betacoronavirus_1	Beta
EF424616	Betacoronavirus_1	Beta
EF424617	Betacoronavirus_1	Beta
EF424618	Betacoronavirus_1	Beta
EF424619	Betacoronavirus_1	Beta
EF424620	Betacoronavirus_1	Beta
EF424621	Betacoronavirus_1	Beta
EF424622	Betacoronavirus_1	Beta
EF424623	Betacoronavirus_1	Beta
EF424624	Betacoronavirus_1	Beta
EF446615	Betacoronavirus_1	Beta
EU022525	Avian_coronavirus	Gamma
EU022526	Avian_coronavirus	Gamma
EU074218	Alphacoronavirus_1	Alpha
EU095850	Avian_coronavirus	Gamma
EU111742	Beluga_whale_coronavirus_SW1	Gamma
EU186072	Alphacoronavirus_1	Alpha
EU371559	SARS	Beta
EU371560	SARS	Beta
EU371561	SARS	Beta
EU371562	SARS	Beta
EU371563	SARS	Beta
EU371564	SARS	Beta
EU418975	Avian_coronavirus	Gamma
EU418976	Avian_coronavirus	Gamma
EU420137	Bat_coronavirus_1A	Alpha
EU420138	Miniopterus_bat_coronavirus_1	Alpha
EU420139	Miniopterus_bat_coronavirus_HKU8	Alpha
EU637854	Avian_coronavirus	Gamma
EU714028	Avian_coronavirus	Gamma
EU714029	Avian_coronavirus	Gamma
EU817497	Avian_coronavirus	Gamma
FJ376619	Bulbul_coronavirus_HKU11	Delta
FJ376620	Bulbul_coronavirus_HKU11	Delta
FJ376621	Thrush_coronavirus_HKU12	Delta
FJ376622	Munia_coronavirus_HKU13	Delta
FJ415324	Betacoronavirus_1	Beta
FJ425184	Betacoronavirus_1	Beta
FJ425185	Betacoronavirus_1	Beta
FJ425186	Betacoronavirus_1	Beta
FJ425187	Betacoronavirus_1	Beta
FJ425188	Betacoronavirus_1	Beta
FJ425189	Betacoronavirus_1	Beta
FJ425190	Betacoronavirus_1	Beta
FJ588686	SARS	Beta
FJ647218	Murine_coronavirus	Beta
FJ647219	Murine_coronavirus	Beta
FJ647220	Murine_coronavirus	Beta
FJ647221	Murine_coronavirus	Beta
FJ647222	Murine_coronavirus	Beta
FJ647223	Murine_coronavirus	Beta
FJ647224	Murine_coronavirus	Beta
FJ647225	Murine_coronavirus	Beta
FJ647226	Murine_coronavirus	Beta
FJ647227	Murine_coronavirus	Beta
FJ755618	Alphacoronavirus_1	Alpha
FJ807652	Avian_coronavirus	Gamma
FJ882926	SARS	Beta
FJ882927	SARS	Beta
FJ882928	SARS	Beta
FJ882929	SARS	Beta
FJ882930	SARS	Beta
FJ882931	SARS	Beta
FJ882932	SARS	Beta
FJ882933	SARS	Beta
FJ882934	SARS	Beta
FJ882935	SARS	Beta
FJ882936	SARS	Beta
FJ882937	SARS	Beta
FJ882938	SARS	Beta
FJ882939	SARS	Beta
FJ882940	SARS	Beta
FJ882941	SARS	Beta
FJ882942	SARS	Beta
FJ882943	SARS	Beta
FJ882944	SARS	Beta
FJ882945	SARS	Beta
FJ882946	SARS	Beta
FJ882947	SARS	Beta
FJ882948	SARS	Beta
FJ882949	SARS	Beta
FJ882950	SARS	Beta
FJ882951	SARS	Beta
FJ882952	SARS	Beta
FJ882953	SARS	Beta
FJ882954	SARS	Beta
FJ882955	SARS	Beta
FJ882956	SARS	Beta
FJ882957	SARS	Beta
FJ882958	SARS	Beta
FJ882959	SARS	Beta
FJ882960	SARS	Beta
FJ882961	SARS	Beta
FJ882962	SARS	Beta
FJ882963	SARS	Beta
FJ884686	Murine_coronavirus	Beta
FJ884687	Murine_coronavirus	Beta
FJ888351	Avian_coronavirus	Gamma
FJ904713	Avian_coronavirus	Gamma
FJ904714	Avian_coronavirus	Gamma
FJ904715	Avian_coronavirus	Gamma
FJ904716	Avian_coronavirus	Gamma
FJ904717	Avian_coronavirus	Gamma
FJ904718	Avian_coronavirus	Gamma
FJ904719	Avian_coronavirus	Gamma
FJ904720	Avian_coronavirus	Gamma
FJ904721	Avian_coronavirus	Gamma
FJ904722	Avian_coronavirus	Gamma
FJ904723	Avian_coronavirus	Gamma
FJ938051	Alphacoronavirus_1	Alpha
FJ938052	Alphacoronavirus_1	Alpha
FJ938053	Alphacoronavirus_1	Alpha
FJ938054	Alphacoronavirus_1	Alpha
FJ938055	Alphacoronavirus_1	Alpha
FJ938056	Alphacoronavirus_1	Alpha
FJ938057	Alphacoronavirus_1	Alpha
FJ938058	Alphacoronavirus_1	Alpha
FJ938059	Alphacoronavirus_1	Alpha
FJ938060	Alphacoronavirus_1	Alpha
FJ938061	Alphacoronavirus_1	Alpha
FJ938062	Alphacoronavirus_1	Alpha
FJ938063	Betacoronavirus_1	Beta
FJ938064	Betacoronavirus_1	Beta
FJ938065	Betacoronavirus_1	Beta
FJ938066	Betacoronavirus_1	Beta
FJ938067	Betacoronavirus_1	Beta
FJ938068	Murine_coronavirus	Beta
FJ959407	SARS	Beta
FN430414	Avian_coronavirus	Gamma
FN430415	Avian_coronavirus	Gamma
GQ152141	Alphacoronavirus_1	Alpha
GQ153539	SARS	Beta
GQ153540	SARS	Beta
GQ153541	SARS	Beta
GQ153542	SARS	Beta
GQ153543	SARS	Beta
GQ153544	SARS	Beta
GQ153545	SARS	Beta
GQ153546	SARS	Beta
GQ153547	SARS	Beta
GQ153548	SARS	Beta
GQ427173	Avian_coronavirus	Gamma
GQ427174	Avian_coronavirus	Gamma
GQ427175	Avian_coronavirus	Gamma
GQ427176	Avian_coronavirus	Gamma
GQ477367	Alphacoronavirus_1	Alpha
GQ504720	Avian_coronavirus	Gamma
GQ504721	Avian_coronavirus	Gamma
GQ504722	Avian_coronavirus	Gamma
GQ504723	Avian_coronavirus	Gamma
GQ504724	Avian_coronavirus	Gamma
GQ504725	Avian_coronavirus	Gamma
GU190215	Bat_coronavirus_BM48-31/BGR/2008	Beta
GU393331	Avian_coronavirus	Gamma
GU393332	Avian_coronavirus	Gamma
GU393333	Avian_coronavirus	Gamma
GU393334	Avian_coronavirus	Gamma
GU393335	Avian_coronavirus	Gamma
GU393336	Avian_coronavirus	Gamma
GU393337	Avian_coronavirus	Gamma
GU393338	Avian_coronavirus	Gamma
GU553361	Alphacoronavirus_1	Alpha
GU553362	Alphacoronavirus_1	Alpha
GU553363	SARS	Beta
GU553364	SARS	Beta
GU553365	SARS	Beta
GU593319	Murine_coronavirus	Beta
GU937797	Porcine_epidemic_diarrhea_virus	Alpha
HM034837	Human_coronavirus_HKU1	Beta
HM211098	Rousettus_bat_coronavirus_HKU9	Beta
HM211099	Rousettus_bat_coronavirus_HKU9	Beta
HM211100	Rousettus_bat_coronavirus_HKU9	Beta
HM211101	Rousettus_bat_coronavirus_HKU9	Beta
HM245923	Avian_coronavirus	Gamma
HM245924	Avian_coronavirus	Gamma
HM245925	Mink_coronavirus_1	Alpha
HM245926	Alphacoronavirus_2	Alpha
HM776941	Alphacoronavirus_1	Alpha
HQ012367	Alphacoronavirus_1	Alpha
HQ012368	Alphacoronavirus_1	Alpha
HQ012369	Alphacoronavirus_1	Alpha
HQ012370	Alphacoronavirus_1	Alpha
HQ012371	Alphacoronavirus_1	Alpha
HQ012372	Alphacoronavirus_1	Alpha
HQ392469	Alphacoronavirus_1	Alpha
HQ392470	Alphacoronavirus_1	Alpha
HQ392471	Alphacoronavirus_1	Alpha
HQ392472	Alphacoronavirus_1	Alpha
HQ462571	Alphacoronavirus_1	Alpha
HQ848267	Avian_coronavirus	Gamma
HQ850618	Avian_coronavirus	Gamma
HQ890526	SARS	Beta
HQ890527	SARS	Beta
HQ890528	SARS	Beta
HQ890529	SARS	Beta
HQ890530	SARS	Beta
HQ890531	SARS	Beta
HQ890532	SARS	Beta
HQ890533	SARS	Beta
HQ890534	SARS	Beta
HQ890535	SARS	Beta
HQ890536	SARS	Beta
HQ890537	SARS	Beta
HQ890538	SARS	Beta
HQ890539	SARS	Beta
HQ890540	SARS	Beta
HQ890541	SARS	Beta
HQ890542	SARS	Beta
HQ890543	SARS	Beta
HQ890544	SARS	Beta
HQ890545	SARS	Beta
HQ890546	SARS	Beta
JF274479	Avian_coronavirus	Gamma
JF292902	SARS	Beta
JF292903	SARS	Beta
JF292904	SARS	Beta
JF292905	SARS	Beta
JF292906	SARS	Beta
JF292907	SARS	Beta
JF292908	SARS	Beta
JF292909	SARS	Beta
JF292910	SARS	Beta
JF292911	SARS	Beta
JF292912	SARS	Beta
JF292913	SARS	Beta
JF292914	SARS	Beta
JF292915	SARS	Beta
JF292916	SARS	Beta
JF292917	SARS	Beta
JF292918	SARS	Beta
JF292919	SARS	Beta
JF292920	SARS	Beta
JF292921	SARS	Beta
JF292922	SARS	Beta
JF330898	Avian_coronavirus	Gamma
JF330899	Avian_coronavirus	Gamma
JF705860	Avian_coronavirus	Gamma
JF732903	Avian_coronavirus	Gamma
JF792616	Murine_coronavirus	Beta
JF792617	Murine_coronavirus	Beta
JF828980	Avian_coronavirus	Gamma
JF828981	Avian_coronavirus	Gamma
JF893452	Avian_coronavirus	Gamma
JN129834	Betacoronavirus_1	Beta
JN129835	Betacoronavirus_1	Beta
JN183882	Alphacoronavirus_1	Alpha
JN183883	Alphacoronavirus_1	Alpha
JN547228	Porcine_epidemic_diarrhea_virus	Alpha
JN634064	Alphacoronavirus_1	Alpha
JN825712	Porcine_epidemic_diarrhea_virus	Alpha
JN854286	SARS	Beta
JN856008	Alphacoronavirus_1	Alpha
JN874559	Rabbit_coronavirus_HKU14	Beta
JN874560	Rabbit_coronavirus_HKU14	Beta
JN874561	Rabbit_coronavirus_HKU14	Beta
JN874562	Rabbit_coronavirus_HKU14	Beta
JQ023161	Porcine_epidemic_diarrhea_virus	Alpha
JQ023162	Porcine_epidemic_diarrhea_virus	Alpha
JQ065042	Coronavirus_HKU15	Delta
JQ065043	Coronavirus_HKU15	Delta
JQ065044	White-eye_coronavirus_HKU16	Delta
JQ065045	Sparrow_coronavirus_HKU17	Delta
JQ065046	Magpie-robin_coronavirus_HKU18	Delta
JQ065047	Night_heron_coronavirus_HKU19	Delta
JQ065048	Wigeon_coronavirus_HKU20	Delta
JQ065049	Common_moorhen_coronavirus_HKU21	Delta
JQ088078	Avian_coronavirus	Gamma
JQ173883	Murine_coronavirus	Beta
JQ282909	Porcine_epidemic_diarrhea_virus	Alpha
JQ316196	SARS	Beta
JQ404409	Alphacoronavirus_1	Alpha
JQ404410	Alphacoronavirus_1	Alpha
JQ408980	Alphacoronavirus_1	Alpha
JQ408981	Alphacoronavirus_1	Alpha
JQ410000	Human_coronavirus_229E	Alpha
JQ765563	Human_coronavirus_NL63	Alpha
JQ765564	Human_coronavirus_NL63	Alpha
JQ765565	Human_coronavirus_NL63	Alpha
JQ765566	Human_coronavirus_NL63	Alpha
JQ765567	Human_coronavirus_NL63	Alpha
JQ765568	Human_coronavirus_NL63	Alpha
JQ765569	Human_coronavirus_NL63	Alpha
JQ765570	Human_coronavirus_NL63	Alpha
JQ765571	Human_coronavirus_NL63	Alpha
JQ765572	Human_coronavirus_NL63	Alpha
JQ765573	Human_coronavirus_NL63	Alpha
JQ765574	Human_coronavirus_NL63	Alpha
JQ765575	Human_coronavirus_NL63	Alpha
JQ977697	Avian_coronavirus	Gamma
JQ977698	Avian_coronavirus	Gamma
JQ989266	Bat_coronavirus_HKU10	Alpha
JQ989267	Bat_coronavirus_HKU10	Alpha
JQ989268	Bat_coronavirus_HKU10	Alpha
JQ989269	Bat_coronavirus_HKU10	Alpha
JQ989270	Bat_coronavirus_HKU10	Alpha
JQ989271	Bat_coronavirus_HKU10	Alpha
JQ989272	Bat_coronavirus_HKU10	Alpha
JQ989273	Bat_coronavirus_HKU10	Alpha
JX088695	Porcine_epidemic_diarrhea_virus	Alpha
JX104161	Human_coronavirus_NL63	Alpha
JX112709	Porcine_epidemic_diarrhea_virus	Alpha
JX162087	SARS	Beta
JX163923	SARS	Beta
JX163924	SARS	Beta
JX163925	SARS	Beta
JX163926	SARS	Beta
JX163927	SARS	Beta
JX163928	SARS	Beta
JX169866	Murine_coronavirus	Beta
JX169867	Murine_coronavirus	Beta
JX188454	Porcine_epidemic_diarrhea_virus	Alpha
JX195175	Avian_coronavirus	Gamma
JX195176	Avian_coronavirus	Gamma
JX195177	Avian_coronavirus	Gamma
JX195178	Avian_coronavirus	Gamma
JX261936	Porcine_epidemic_diarrhea_virus	Alpha
JX489155	Porcine_epidemic_diarrhea_virus	Alpha
JX503060	Human_coronavirus_229E	Alpha
JX503061	Human_coronavirus_229E	Alpha
JX504050	Human_coronavirus_NL63	Alpha
JX524137	Porcine_epidemic_diarrhea_virus	Alpha
JX524171	Human_coronavirus_NL63	Alpha
JX560761	Porcine_epidemic_diarrhea_virus	Alpha
JX647847	Porcine_epidemic_diarrhea_virus	Alpha
JX840411	Avian_coronavirus	Gamma
JX860640	Betacoronavirus_1	Beta
JX869059	Middle_East_respiratory_syndrome-related_coronavirus	Beta
JX897900	Avian_coronavirus	Gamma
JX993987	SARS	Beta
JX993988	SARS	Beta
KC008600	Avian_coronavirus	Gamma
KC013541	Avian_coronavirus	Gamma
KC109141	Porcine_epidemic_diarrhea_virus	Alpha
KC119407	Avian_coronavirus	Gamma
KC136209	Avian_coronavirus	Gamma
KC140102	Porcine_epidemic_diarrhea_virus	Alpha
KC164505	Middle_East_respiratory_syndrome-related_coronavirus	Beta
KC175339	Alphacoronavirus_1	Alpha
KC175340	Alphacoronavirus_1	Alpha
KC175341	Alphacoronavirus_1	Alpha
KC189944	Porcine_epidemic_diarrhea_virus	Alpha
KC196276	Porcine_epidemic_diarrhea_virus	Alpha
KC210145	Porcine_epidemic_diarrhea_virus	Alpha
KC210146	Porcine_epidemic_diarrhea_virus	Alpha
KC210147	Porcine_epidemic_diarrhea_virus	Alpha
KC461235	Alphacoronavirus_1	Alpha
KC461236	Alphacoronavirus_1	Alpha
KC461237	Alphacoronavirus_1	Alpha
KC506155	Avian_coronavirus	Gamma
KC545383	Hedgehog_coronavirus_1	Beta
KC545386	Hedgehog_coronavirus_1	Beta
KC667074	Middle_East_respiratory_syndrome-related_coronavirus	Beta
KC776174	Middle_East_respiratory_syndrome-related_coronavirus	Beta
KC869678	Middle_East_respiratory_syndrome-related_coronavirus	Beta
KC881005	SARS	Beta
KC881006	SARS	Beta
KC962433	Alphacoronavirus_1	Alpha
KF186564	Middle_East_respiratory_syndrome-related_coronavirus	Beta
KF186565	Middle_East_respiratory_syndrome-related_coronavirus	Beta
KF186566	Middle_East_respiratory_syndrome-related_coronavirus	Beta
KF186567	Middle_East_respiratory_syndrome-related_coronavirus	Beta
KF192507	Middle_East_respiratory_syndrome-related_coronavirus	Beta
KF267450	Porcine_epidemic_diarrhea_virus	Alpha
KF268336	Murine_coronavirus	Beta
KF268337	Murine_coronavirus	Beta
KF268338	Murine_coronavirus	Beta
KF268339	Murine_coronavirus	Beta
KF272920	Porcine_epidemic_diarrhea_virus	Alpha
KF294357	Longquan_Aa_mouse_coronavirus	Beta
KF294370	Longquan_Rl_rat_coronavirus	Beta
KF294371	Longquan_Rl_rat_coronavirus	Beta
KF294372	Longquan_Rl_rat_coronavirus	Beta
KF294380	Lucheng_Rn_rat_coronavirus	Alpha
KF294457	SARS-CoV-2	Beta
KF367457	SARS	Beta
KF377577	Avian_coronavirus	Gamma
KF384500	Porcine_epidemic_diarrhea_virus	Alpha
KF411040	Avian_coronavirus	Gamma
KF411041	Avian_coronavirus	Gamma
KF430201	Human_coronavirus_HKU1	Beta
KF430219	Bat_coronavirus_CDPHE15	Alpha
KF452322	Porcine_epidemic_diarrhea_virus	Alpha
KF452323	Porcine_epidemic_diarrhea_virus	Alpha
KF460437	Avian_coronavirus	Gamma
KF468752	Porcine_epidemic_diarrhea_virus	Alpha
KF468753	Porcine_epidemic_diarrhea_virus	Alpha
KF468754	Porcine_epidemic_diarrhea_virus	Alpha
KF514388	SARS	Beta
KF514389	SARS	Beta
KF514390	SARS	Beta
KF514391	SARS	Beta
KF514392	SARS	Beta
KF514393	SARS	Beta
KF514394	SARS	Beta
KF514395	SARS	Beta
KF514396	SARS	Beta
KF514397	SARS	Beta
KF514398	SARS	Beta
KF514399	SARS	Beta
KF514400	SARS	Beta
KF514401	SARS	Beta
KF514402	SARS	Beta
KF514403	SARS	Beta
KF514404	SARS	Beta
KF514405	SARS	Beta
KF514406	SARS	Beta
KF514407	SARS	Beta
KF514408	SARS	Beta
KF514409	SARS	Beta
KF514410	SARS	Beta
KF514411	SARS	Beta
KF514412	SARS	Beta
KF514413	SARS	Beta
KF514414	SARS	Beta
KF514415	SARS	Beta
KF514416	SARS	Beta
KF514417	SARS	Beta
KF514418	SARS	Beta
KF514419	SARS	Beta
KF514420	SARS	Beta
KF514421	SARS	Beta
KF514422	SARS	Beta
KF514423	SARS	Beta
KF514430	Human_coronavirus_229E	Alpha
KF514432	Human_coronavirus_229E	Alpha
KF514433	Human_coronavirus_229E	Alpha
KF530060	Betacoronavirus_1	Beta
KF530061	Betacoronavirus_1	Beta
KF530063	Betacoronavirus_1	Beta
KF530064	Betacoronavirus_1	Beta
KF530065	Betacoronavirus_1	Beta
KF530066	Betacoronavirus_1	Beta
KF530067	Betacoronavirus_1	Beta
KF530068	Betacoronavirus_1	Beta
KF530069	Betacoronavirus_1	Beta
KF530070	Betacoronavirus_1	Beta
KF530071	Betacoronavirus_1	Beta
KF530072	Betacoronavirus_1	Beta
KF530073	Betacoronavirus_1	Beta
KF530074	Betacoronavirus_1	Beta
KF530075	Betacoronavirus_1	Beta
KF530076	Betacoronavirus_1	Beta
KF530077	Betacoronavirus_1	Beta
KF530078	Betacoronavirus_1	Beta
KF530079	Betacoronavirus_1	Beta
KF530080	Betacoronavirus_1	Beta
KF530081	Betacoronavirus_1	Beta
KF530082	Betacoronavirus_1	Beta
KF530083	Betacoronavirus_1	Beta
KF530084	Betacoronavirus_1	Beta
KF530085	Betacoronavirus_1	Beta
KF530086	Betacoronavirus_1	Beta
KF530087	Betacoronavirus_1	Beta
KF530088	Betacoronavirus_1	Beta
KF530089	Betacoronavirus_1	Beta
KF530090	Betacoronavirus_1	Beta
KF530091	Betacoronavirus_1	Beta
KF530092	Betacoronavirus_1	Beta
KF530094	Betacoronavirus_1	Beta
KF530095	Betacoronavirus_1	Beta
KF530096	Betacoronavirus_1	Beta
KF530097	Betacoronavirus_1	Beta
KF530098	Betacoronavirus_1	Beta
KF530099	Betacoronavirus_1	Beta
KF530104	Human_coronavirus_NL63	Alpha
KF530105	Human_coronavirus_NL63	Alpha
KF530106	Human_coronavirus_NL63	Alpha
KF530107	Human_coronavirus_NL63	Alpha
KF530108	Human_coronavirus_NL63	Alpha
KF530109	Human_coronavirus_NL63	Alpha
KF530110	Human_coronavirus_NL63	Alpha
KF530111	Human_coronavirus_NL63	Alpha
KF530112	Human_coronavirus_NL63	Alpha
KF530113	Human_coronavirus_NL63	Alpha
KF530114	Human_coronavirus_NL63	Alpha
KF530123	Alphacoronavirus_1	Alpha
KF569996	SARS	Beta
KF574761	Avian_coronavirus	Gamma
KF600612	Middle_East_respiratory_syndrome-related_coronavirus	Beta
KF600613	Middle_East_respiratory_syndrome-related_coronavirus	Beta
KF600620	Middle_East_respiratory_syndrome-related_coronavirus	Beta
KF600627	Middle_East_respiratory_syndrome-related_coronavirus	Beta
KF600628	Middle_East_respiratory_syndrome-related_coronavirus	Beta
KF600630	Middle_East_respiratory_syndrome-related_coronavirus	Beta
KF600632	Middle_East_respiratory_syndrome-related_coronavirus	Beta
KF600634	Middle_East_respiratory_syndrome-related_coronavirus	Beta
KF600644	Middle_East_respiratory_syndrome-related_coronavirus	Beta
KF600645	Middle_East_respiratory_syndrome-related_coronavirus	Beta
KF600647	Middle_East_respiratory_syndrome-related_coronavirus	Beta
KF600651	Middle_East_respiratory_syndrome-related_coronavirus	Beta
KF600652	Middle_East_respiratory_syndrome-related_coronavirus	Beta
KF636752	Bat_Hp-betacoronavirus_Zhejiang2013	Beta
KF650370	Porcine_epidemic_diarrhea_virus	Alpha
KF650371	Porcine_epidemic_diarrhea_virus	Alpha
KF650372	Porcine_epidemic_diarrhea_virus	Alpha
KF650373	Porcine_epidemic_diarrhea_virus	Alpha
KF650374	Porcine_epidemic_diarrhea_virus	Alpha
KF650375	Porcine_epidemic_diarrhea_virus	Alpha
KF663559	Avian_coronavirus	Gamma
KF663560	Avian_coronavirus	Gamma
KF663561	Avian_coronavirus	Gamma
KF668605	Avian_coronavirus	Gamma
KF686340	Human_coronavirus_HKU1	Beta
KF686341	Human_coronavirus_HKU1	Beta
KF686342	Human_coronavirus_HKU1	Beta
KF686343	Human_coronavirus_HKU1	Beta
KF686344	Human_coronavirus_HKU1	Beta
KF686346	Human_coronavirus_HKU1	Beta
KF696629	Avian_coronavirus	Gamma
KF745068	Middle_East_respiratory_syndrome-related_coronavirus	Beta
KF760557	Porcine_epidemic_diarrhea_virus	Alpha
KF761675	Porcine_epidemic_diarrhea_virus	Alpha
KF793824	Beluga_whale_coronavirus_SW1	Gamma
KF793825	Beluga_whale_coronavirus_SW1	Gamma
KF793826	Beluga_whale_coronavirus_SW1	Gamma
KF804028	Porcine_epidemic_diarrhea_virus	Alpha
KF840537	Porcine_epidemic_diarrhea_virus	Alpha
KF853202	Avian_coronavirus	Gamma
KF906249	Betacoronavirus_1	Beta
KF906250	Betacoronavirus_1	Beta
KF906251	Betacoronavirus_1	Beta
KF917527	Middle_East_respiratory_syndrome-related_coronavirus	Beta
KF923886	Betacoronavirus_1	Beta
KF923887	Betacoronavirus_1	Beta
KF923888	Betacoronavirus_1	Beta
KF923889	Betacoronavirus_1	Beta
KF923890	Betacoronavirus_1	Beta
KF923891	Betacoronavirus_1	Beta
KF923892	Betacoronavirus_1	Beta
KF923893	Betacoronavirus_1	Beta
KF923894	Betacoronavirus_1	Beta
KF923895	Betacoronavirus_1	Beta
KF923896	Betacoronavirus_1	Beta
KF923897	Betacoronavirus_1	Beta
KF923898	Betacoronavirus_1	Beta
KF923899	Betacoronavirus_1	Beta
KF923900	Betacoronavirus_1	Beta
KF923901	Betacoronavirus_1	Beta
KF923902	Betacoronavirus_1	Beta
KF923903	Betacoronavirus_1	Beta
KF923904	Betacoronavirus_1	Beta
KF923905	Betacoronavirus_1	Beta
KF923906	Betacoronavirus_1	Beta
KF923907	Betacoronavirus_1	Beta
KF923908	Betacoronavirus_1	Beta
KF923909	Betacoronavirus_1	Beta
KF923910	Betacoronavirus_1	Beta
KF923911	Betacoronavirus_1	Beta
KF923912	Betacoronavirus_1	Beta
KF923913	Betacoronavirus_1	Beta
KF923914	Betacoronavirus_1	Beta
KF923915	Betacoronavirus_1	Beta
KF923916	Betacoronavirus_1	Beta
KF923917	Betacoronavirus_1	Beta
KF923918	Betacoronavirus_1	Beta
KF923919	Betacoronavirus_1	Beta
KF923920	Betacoronavirus_1	Beta
KF923921	Betacoronavirus_1	Beta
KF923922	Betacoronavirus_1	Beta
KF923923	Betacoronavirus_1	Beta
KF923924	Betacoronavirus_1	Beta
KF923925	Betacoronavirus_1	Beta
KF931628	Avian_coronavirus	Gamma
KF958702	Middle_East_respiratory_syndrome-related_coronavirus	Beta
KF961221	Middle_East_respiratory_syndrome-related_coronavirus	Beta
KF961222	Middle_East_respiratory_syndrome-related_coronavirus	Beta
KJ020932	Porcine_epidemic_diarrhea_virus	Alpha
KJ128295	Avian_coronavirus	Gamma
KJ135013	Avian_coronavirus	Gamma
KJ156866	Middle_East_respiratory_syndrome-related_coronavirus	Beta
KJ156869	Middle_East_respiratory_syndrome-related_coronavirus	Beta
KJ156874	Middle_East_respiratory_syndrome-related_coronavirus	Beta
KJ156881	Middle_East_respiratory_syndrome-related_coronavirus	Beta
KJ156910	Middle_East_respiratory_syndrome-related_coronavirus	Beta
KJ156934	Middle_East_respiratory_syndrome-related_coronavirus	Beta
KJ156944	Middle_East_respiratory_syndrome-related_coronavirus	Beta
KJ156949	Middle_East_respiratory_syndrome-related_coronavirus	Beta
KJ156952	Middle_East_respiratory_syndrome-related_coronavirus	Beta
KJ158152	Porcine_epidemic_diarrhea_virus	Alpha
KJ184549	Porcine_epidemic_diarrhea_virus	Alpha
KJ196348	Porcine_epidemic_diarrhea_virus	Alpha
KJ361500	Middle_East_respiratory_syndrome-related_coronavirus	Beta
KJ361501	Middle_East_respiratory_syndrome-related_coronavirus	Beta
KJ361502	Middle_East_respiratory_syndrome-related_coronavirus	Beta
KJ361503	Middle_East_respiratory_syndrome-related_coronavirus	Beta
KJ399978	Porcine_epidemic_diarrhea_virus	Alpha
KJ408801	Porcine_epidemic_diarrhea_virus	Alpha
KJ425485	Avian_coronavirus	Gamma
KJ425486	Avian_coronavirus	Gamma
KJ425487	Avian_coronavirus	Gamma
KJ425488	Avian_coronavirus	Gamma
KJ425489	Avian_coronavirus	Gamma
KJ425490	Avian_coronavirus	Gamma
KJ425491	Avian_coronavirus	Gamma
KJ425492	Avian_coronavirus	Gamma
KJ425493	Avian_coronavirus	Gamma
KJ425494	Avian_coronavirus	Gamma
KJ425495	Avian_coronavirus	Gamma
KJ425496	Avian_coronavirus	Gamma
KJ425497	Avian_coronavirus	Gamma
KJ425498	Avian_coronavirus	Gamma
KJ425499	Avian_coronavirus	Gamma
KJ425500	Avian_coronavirus	Gamma
KJ425501	Avian_coronavirus	Gamma
KJ425502	Avian_coronavirus	Gamma
KJ425503	Avian_coronavirus	Gamma
KJ425504	Avian_coronavirus	Gamma
KJ425505	Avian_coronavirus	Gamma
KJ425506	Avian_coronavirus	Gamma
KJ425507	Avian_coronavirus	Gamma
KJ425508	Avian_coronavirus	Gamma
KJ425509	Avian_coronavirus	Gamma
KJ425510	Avian_coronavirus	Gamma
KJ425511	Avian_coronavirus	Gamma
KJ425512	Avian_coronavirus	Gamma
KJ435283	Avian_coronavirus	Gamma
KJ435284	Avian_coronavirus	Gamma
KJ435285	Avian_coronavirus	Gamma
KJ435286	Avian_coronavirus	Gamma
KJ462462	Coronavirus_HKU15	Delta
KJ473795	Bat_coronavirus_1A	Alpha
KJ473796	Bat_coronavirus_1A	Alpha
KJ473797	Miniopterus_bat_coronavirus_HKU8	Alpha
KJ473798	Miniopterus_bat_coronavirus_HKU8	Alpha
KJ473799	Miniopterus_bat_coronavirus_HKU8	Alpha
KJ473800	Miniopterus_bat_coronavirus_HKU8	Alpha
KJ473806	Myotis_ricketti_alphacoronavirus_Sax-2011	Alpha
KJ473807	Rhinolophus_ferrumequinum_alphacoronavirus_HuB-2013	Alpha
KJ473808	BtRf-AlphaCoV/YN2012	Alpha
KJ473809	Nyctalus_velutinus_alphacoronavirus_SC-2013	Alpha
KJ473810	Rhinolophus_ferrumequinum_alphacoronavirus_HuB-2013	Alpha
KJ473811	SARS	Beta
KJ473812	SARS	Beta
KJ473813	SARS	Beta
KJ473814	SARS	Beta
KJ473815	SARS	Beta
KJ473816	SARS	Beta
KJ473820	Pipistrellus_bat_coronavirus_HKU5	Beta
KJ473821	Middle_East_respiratory_syndrome-related_coronavirus	Beta
KJ473822	Tylonycteris_bat_coronavirus_HKU4	Beta
KJ477102	Middle_East_respiratory_syndrome-related_coronavirus	Beta
KJ477103	Middle_East_respiratory_syndrome-related_coronavirus	Beta
KJ481931	Coronavirus_HKU15	Delta
KJ526096	Porcine_epidemic_diarrhea_virus	Alpha
KJ556336	Middle_East_respiratory_syndrome-related_coronavirus	Beta
KJ567050	Coronavirus_HKU15	Delta
KJ569769	Coronavirus_HKU15	Delta
KJ584355	Coronavirus_HKU15	Delta
KJ584356	Coronavirus_HKU15	Delta
KJ584357	Coronavirus_HKU15	Delta
KJ584358	Coronavirus_HKU15	Delta
KJ584359	Coronavirus_HKU15	Delta
KJ584361	Porcine_epidemic_diarrhea_virus	Alpha
KJ588062	Porcine_epidemic_diarrhea_virus	Alpha
KJ588063	Porcine_epidemic_diarrhea_virus	Alpha
KJ588064	Porcine_epidemic_diarrhea_virus	Alpha
KJ601777	Coronavirus_HKU15	Delta
KJ601778	Coronavirus_HKU15	Delta
KJ601779	Coronavirus_HKU15	Delta
KJ601780	Coronavirus_HKU15	Delta
KJ614529	Middle_East_respiratory_syndrome-related_coronavirus	Beta
KJ620016	Coronavirus_HKU15	Delta
KJ623926	Porcine_epidemic_diarrhea_virus	Alpha
KJ645635	Porcine_epidemic_diarrhea_virus	Alpha
KJ645636	Porcine_epidemic_diarrhea_virus	Alpha
KJ645637	Porcine_epidemic_diarrhea_virus	Alpha
KJ645638	Porcine_epidemic_diarrhea_virus	Alpha
KJ645639	Porcine_epidemic_diarrhea_virus	Alpha
KJ645640	Porcine_epidemic_diarrhea_virus	Alpha
KJ645641	Porcine_epidemic_diarrhea_virus	Alpha
KJ645642	Porcine_epidemic_diarrhea_virus	Alpha
KJ645643	Porcine_epidemic_diarrhea_virus	Alpha
KJ645644	Porcine_epidemic_diarrhea_virus	Alpha
KJ645645	Porcine_epidemic_diarrhea_virus	Alpha
KJ645646	Porcine_epidemic_diarrhea_virus	Alpha
KJ645647	Porcine_epidemic_diarrhea_virus	Alpha
KJ645648	Porcine_epidemic_diarrhea_virus	Alpha
KJ645649	Porcine_epidemic_diarrhea_virus	Alpha
KJ645650	Porcine_epidemic_diarrhea_virus	Alpha
KJ645651	Porcine_epidemic_diarrhea_virus	Alpha
KJ645652	Porcine_epidemic_diarrhea_virus	Alpha
KJ645653	Porcine_epidemic_diarrhea_virus	Alpha
KJ645654	Porcine_epidemic_diarrhea_virus	Alpha
KJ645655	Porcine_epidemic_diarrhea_virus	Alpha
KJ645656	Porcine_epidemic_diarrhea_virus	Alpha
KJ645657	Porcine_epidemic_diarrhea_virus	Alpha
KJ645658	Porcine_epidemic_diarrhea_virus	Alpha
KJ645659	Porcine_epidemic_diarrhea_virus	Alpha
KJ645660	Porcine_epidemic_diarrhea_virus	Alpha
KJ645661	Porcine_epidemic_diarrhea_virus	Alpha
KJ645662	Porcine_epidemic_diarrhea_virus	Alpha
KJ645663	Porcine_epidemic_diarrhea_virus	Alpha
KJ645664	Porcine_epidemic_diarrhea_virus	Alpha
KJ645665	Porcine_epidemic_diarrhea_virus	Alpha
KJ645666	Porcine_epidemic_diarrhea_virus	Alpha
KJ645667	Porcine_epidemic_diarrhea_virus	Alpha
KJ645668	Porcine_epidemic_diarrhea_virus	Alpha
KJ645669	Porcine_epidemic_diarrhea_virus	Alpha
KJ645670	Porcine_epidemic_diarrhea_virus	Alpha
KJ645671	Porcine_epidemic_diarrhea_virus	Alpha
KJ645672	Porcine_epidemic_diarrhea_virus	Alpha
KJ645673	Porcine_epidemic_diarrhea_virus	Alpha
KJ645674	Porcine_epidemic_diarrhea_virus	Alpha
KJ645675	Porcine_epidemic_diarrhea_virus	Alpha
KJ645676	Porcine_epidemic_diarrhea_virus	Alpha
KJ645677	Porcine_epidemic_diarrhea_virus	Alpha
KJ645678	Porcine_epidemic_diarrhea_virus	Alpha
KJ645679	Porcine_epidemic_diarrhea_virus	Alpha
KJ645680	Porcine_epidemic_diarrhea_virus	Alpha
KJ645681	Porcine_epidemic_diarrhea_virus	Alpha
KJ645682	Porcine_epidemic_diarrhea_virus	Alpha
KJ645683	Porcine_epidemic_diarrhea_virus	Alpha
KJ645684	Porcine_epidemic_diarrhea_virus	Alpha
KJ645685	Porcine_epidemic_diarrhea_virus	Alpha
KJ645686	Porcine_epidemic_diarrhea_virus	Alpha
KJ645687	Porcine_epidemic_diarrhea_virus	Alpha
KJ645688	Porcine_epidemic_diarrhea_virus	Alpha
KJ645689	Porcine_epidemic_diarrhea_virus	Alpha
KJ645690	Porcine_epidemic_diarrhea_virus	Alpha
KJ645691	Porcine_epidemic_diarrhea_virus	Alpha
KJ645692	Porcine_epidemic_diarrhea_virus	Alpha
KJ645693	Porcine_epidemic_diarrhea_virus	Alpha
KJ645694	Porcine_epidemic_diarrhea_virus	Alpha
KJ645695	Porcine_epidemic_diarrhea_virus	Alpha
KJ645696	Porcine_epidemic_diarrhea_virus	Alpha
KJ645697	Porcine_epidemic_diarrhea_virus	Alpha
KJ645698	Porcine_epidemic_diarrhea_virus	Alpha
KJ645699	Porcine_epidemic_diarrhea_virus	Alpha
KJ645700	Porcine_epidemic_diarrhea_virus	Alpha
KJ645701	Porcine_epidemic_diarrhea_virus	Alpha
KJ645702	Porcine_epidemic_diarrhea_virus	Alpha
KJ645703	Porcine_epidemic_diarrhea_virus	Alpha
KJ645704	Porcine_epidemic_diarrhea_virus	Alpha
KJ645705	Porcine_epidemic_diarrhea_virus	Alpha
KJ645706	Porcine_epidemic_diarrhea_virus	Alpha
KJ645707	Porcine_epidemic_diarrhea_virus	Alpha
KJ645708	Porcine_epidemic_diarrhea_virus	Alpha
KJ650098	Middle_East_respiratory_syndrome-related_coronavirus	Beta
KJ650295	Middle_East_respiratory_syndrome-related_coronavirus	Beta
KJ650296	Middle_East_respiratory_syndrome-related_coronavirus	Beta
KJ650297	Middle_East_respiratory_syndrome-related_coronavirus	Beta
KJ662670	Porcine_epidemic_diarrhea_virus	Alpha
KJ713295	Middle_East_respiratory_syndrome-related_coronavirus	Beta
KJ713296	Middle_East_respiratory_syndrome-related_coronavirus	Beta
KJ713297	Middle_East_respiratory_syndrome-related_coronavirus	Beta
KJ713298	Middle_East_respiratory_syndrome-related_coronavirus	Beta
KJ713299	Middle_East_respiratory_syndrome-related_coronavirus	Beta
KJ769231	Coronavirus_HKU15	Delta
KJ777677	Porcine_epidemic_diarrhea_virus	Alpha
KJ777678	Porcine_epidemic_diarrhea_virus	Alpha
KJ778615	Porcine_epidemic_diarrhea_virus	Alpha
KJ778616	Porcine_epidemic_diarrhea_virus	Alpha
KJ813439	Middle_East_respiratory_syndrome-related_coronavirus	Beta
KJ829365	Middle_East_respiratory_syndrome-related_coronavirus	Beta
KJ958218	Betacoronavirus_1	Beta
KJ958219	Betacoronavirus_1	Beta
KJ960178	Porcine_epidemic_diarrhea_virus	Alpha
KJ960179	Porcine_epidemic_diarrhea_virus	Alpha
KJ960180	Porcine_epidemic_diarrhea_virus	Alpha
KM012168	Coronavirus_HKU15	Delta
KM015348	Middle_East_respiratory_syndrome-related_coronavirus	Beta
KM027255	Middle_East_respiratory_syndrome-related_coronavirus	Beta
KM027256	Middle_East_respiratory_syndrome-related_coronavirus	Beta
KM027257	Middle_East_respiratory_syndrome-related_coronavirus	Beta
KM027258	Middle_East_respiratory_syndrome-related_coronavirus	Beta
KM027259	Middle_East_respiratory_syndrome-related_coronavirus	Beta
KM027260	Middle_East_respiratory_syndrome-related_coronavirus	Beta
KM027261	Middle_East_respiratory_syndrome-related_coronavirus	Beta
KM027262	Middle_East_respiratory_syndrome-related_coronavirus	Beta
KM052365	Porcine_epidemic_diarrhea_virus	Alpha
KM077139	Porcine_epidemic_diarrhea_virus	Alpha
KM089829	Porcine_epidemic_diarrhea_virus	Alpha
KM189367	Porcine_epidemic_diarrhea_virus	Alpha
KM210277	Middle_East_respiratory_syndrome-related_coronavirus	Beta
KM210278	Middle_East_respiratory_syndrome-related_coronavirus	Beta
KM213963	Avian_coronavirus	Gamma
KM242131	Porcine_epidemic_diarrhea_virus	Alpha
KM347965	Ferret_coronavirus	Alpha
KM349742	China_Rattus_coronavirus_HKU24	Beta
KM349743	China_Rattus_coronavirus_HKU24	Beta
KM349744	China_Rattus_coronavirus_HKU24	Beta
KM392224	Porcine_epidemic_diarrhea_virus	Alpha
KM392225	Porcine_epidemic_diarrhea_virus	Alpha
KM392226	Porcine_epidemic_diarrhea_virus	Alpha
KM392227	Porcine_epidemic_diarrhea_virus	Alpha
KM392228	Porcine_epidemic_diarrhea_virus	Alpha
KM392229	Porcine_epidemic_diarrhea_virus	Alpha
KM392230	Porcine_epidemic_diarrhea_virus	Alpha
KM392231	Porcine_epidemic_diarrhea_virus	Alpha
KM392232	Porcine_epidemic_diarrhea_virus	Alpha
KM403155	Porcine_epidemic_diarrhea_virus	Alpha
KM454473	Avian_coronavirus	Gamma
KM586818	Avian_coronavirus	Gamma
KM609203	Porcine_epidemic_diarrhea_virus	Alpha
KM609204	Porcine_epidemic_diarrhea_virus	Alpha
KM609205	Porcine_epidemic_diarrhea_virus	Alpha
KM609206	Porcine_epidemic_diarrhea_virus	Alpha
KM609207	Porcine_epidemic_diarrhea_virus	Alpha
KM609208	Porcine_epidemic_diarrhea_virus	Alpha
KM609209	Porcine_epidemic_diarrhea_virus	Alpha
KM609210	Porcine_epidemic_diarrhea_virus	Alpha
KM609211	Porcine_epidemic_diarrhea_virus	Alpha
KM609212	Porcine_epidemic_diarrhea_virus	Alpha
KM609213	Porcine_epidemic_diarrhea_virus	Alpha
KM820765	Coronavirus_HKU15	Delta
KM887144	Porcine_epidemic_diarrhea_virus	Alpha
KM975735	Porcine_epidemic_diarrhea_virus	Alpha
KM975736	Porcine_epidemic_diarrhea_virus	Alpha
KM975737	Porcine_epidemic_diarrhea_virus	Alpha
KM975738	Porcine_epidemic_diarrhea_virus	Alpha
KM975739	Porcine_epidemic_diarrhea_virus	Alpha
KM975740	Porcine_epidemic_diarrhea_virus	Alpha
KM975741	Porcine_epidemic_diarrhea_virus	Alpha
KP036502	Avian_coronavirus	Gamma
KP036503	Avian_coronavirus	Gamma
KP036504	Avian_coronavirus	Gamma
KP036505	Avian_coronavirus	Gamma
KP118880	Avian_coronavirus	Gamma
KP118881	Avian_coronavirus	Gamma
KP118882	Avian_coronavirus	Gamma
KP118883	Avian_coronavirus	Gamma
KP118884	Avian_coronavirus	Gamma
KP118885	Avian_coronavirus	Gamma
KP118886	Avian_coronavirus	Gamma
KP118887	Avian_coronavirus	Gamma
KP118888	Avian_coronavirus	Gamma
KP118889	Avian_coronavirus	Gamma
KP118890	Avian_coronavirus	Gamma
KP118891	Avian_coronavirus	Gamma
KP118892	Avian_coronavirus	Gamma
KP118893	Avian_coronavirus	Gamma
KP118894	Avian_coronavirus	Gamma
KP143507	Alphacoronavirus_1	Alpha
KP143508	Alphacoronavirus_1	Alpha
KP143509	Alphacoronavirus_1	Alpha
KP143510	Alphacoronavirus_1	Alpha
KP143511	Alphacoronavirus_1	Alpha
KP143512	Alphacoronavirus_1	Alpha
KP162057	Porcine_epidemic_diarrhea_virus	Alpha
KP198610	Betacoronavirus_1	Beta
KP198611	Betacoronavirus_1	Beta
KP202848	Alphacoronavirus_1	Alpha
KP209306	Middle_East_respiratory_syndrome-related_coronavirus	Beta
KP209307	Middle_East_respiratory_syndrome-related_coronavirus	Beta
KP209308	Middle_East_respiratory_syndrome-related_coronavirus	Beta
KP209309	Middle_East_respiratory_syndrome-related_coronavirus	Beta
KP209310	Middle_East_respiratory_syndrome-related_coronavirus	Beta
KP209311	Middle_East_respiratory_syndrome-related_coronavirus	Beta
KP209312	Middle_East_respiratory_syndrome-related_coronavirus	Beta
KP209313	Middle_East_respiratory_syndrome-related_coronavirus	Beta
KP223131	Middle_East_respiratory_syndrome-related_coronavirus	Beta
KP343691	Avian_coronavirus	Gamma
KP403802	Porcine_epidemic_diarrhea_virus	Alpha
KP403954	Porcine_epidemic_diarrhea_virus	Alpha
KP641661	Porcine_epidemic_diarrhea_virus	Alpha
KP641662	Porcine_epidemic_diarrhea_virus	Alpha
KP641663	Porcine_epidemic_diarrhea_virus	Alpha
KP662631	Avian_coronavirus	Gamma
KP688354	Porcine_epidemic_diarrhea_virus	Alpha
KP719927	Middle_East_respiratory_syndrome-related_coronavirus	Beta
KP719928	Middle_East_respiratory_syndrome-related_coronavirus	Beta
KP719929	Middle_East_respiratory_syndrome-related_coronavirus	Beta
KP719930	Middle_East_respiratory_syndrome-related_coronavirus	Beta
KP719931	Middle_East_respiratory_syndrome-related_coronavirus	Beta
KP719932	Middle_East_respiratory_syndrome-related_coronavirus	Beta
KP719933	Middle_East_respiratory_syndrome-related_coronavirus	Beta
KP728470	Porcine_epidemic_diarrhea_virus	Alpha
KP757890	Coronavirus_HKU15	Delta
KP757891	Coronavirus_HKU15	Delta
KP757892	Coronavirus_HKU15	Delta
KP765609	Porcine_epidemic_diarrhea_virus	Alpha
KP780179	Avian_coronavirus	Gamma
KP790143	Avian_coronavirus	Gamma
KP790144	Avian_coronavirus	Gamma
KP790145	Avian_coronavirus	Gamma
KP790146	Avian_coronavirus	Gamma
KP849472	Alphacoronavirus_1	Alpha
KP868572	Avian_coronavirus	Gamma
KP868573	Avian_coronavirus	Gamma
KP886808	SARS	Beta
KP886809	SARS	Beta
KP890336	Porcine_epidemic_diarrhea_virus	Alpha
KP981395	Coronavirus_HKU15	Delta
KP981644	Alphacoronavirus_1	Alpha
KR003452	Porcine_epidemic_diarrhea_virus	Alpha
KR011263	Middle_East_respiratory_syndrome-related_coronavirus	Beta
KR011264	Middle_East_respiratory_syndrome-related_coronavirus	Beta
KR011265	Middle_East_respiratory_syndrome-related_coronavirus	Beta
KR011266	Middle_East_respiratory_syndrome-related_coronavirus	Beta
KR011756	Porcine_epidemic_diarrhea_virus	Alpha
KR061458	Porcine_epidemic_diarrhea_virus	Alpha
KR061459	Alphacoronavirus_1	Alpha
KR078299	Porcine_epidemic_diarrhea_virus	Alpha
KR078300	Porcine_epidemic_diarrhea_virus	Alpha
KR095279	Porcine_epidemic_diarrhea_virus	Alpha
KR131621	Coronavirus_HKU15	Delta
KR150443	Coronavirus_HKU15	Delta
KR153325	Porcine_epidemic_diarrhea_virus	Alpha
KR153326	Porcine_epidemic_diarrhea_virus	Alpha
KR231009	Avian_coronavirus	Gamma
KR265759	Porcine_epidemic_diarrhea_virus	Alpha
KR265760	Porcine_epidemic_diarrhea_virus	Alpha
KR265761	Porcine_epidemic_diarrhea_virus	Alpha
KR265762	Porcine_epidemic_diarrhea_virus	Alpha
KR265763	Porcine_epidemic_diarrhea_virus	Alpha
KR265764	Porcine_epidemic_diarrhea_virus	Alpha
KR265765	Porcine_epidemic_diarrhea_virus	Alpha
KR265766	Porcine_epidemic_diarrhea_virus	Alpha
KR265767	Porcine_epidemic_diarrhea_virus	Alpha
KR265768	Porcine_epidemic_diarrhea_virus	Alpha
KR265769	Porcine_epidemic_diarrhea_virus	Alpha
KR265770	Porcine_epidemic_diarrhea_virus	Alpha
KR265771	Porcine_epidemic_diarrhea_virus	Alpha
KR265772	Porcine_epidemic_diarrhea_virus	Alpha
KR265773	Porcine_epidemic_diarrhea_virus	Alpha
KR265774	Porcine_epidemic_diarrhea_virus	Alpha
KR265775	Porcine_epidemic_diarrhea_virus	Alpha
KR265776	Porcine_epidemic_diarrhea_virus	Alpha
KR265777	Porcine_epidemic_diarrhea_virus	Alpha
KR265778	Porcine_epidemic_diarrhea_virus	Alpha
KR265779	Porcine_epidemic_diarrhea_virus	Alpha
KR265780	Porcine_epidemic_diarrhea_virus	Alpha
KR265781	Porcine_epidemic_diarrhea_virus	Alpha
KR265782	Porcine_epidemic_diarrhea_virus	Alpha
KR265783	Porcine_epidemic_diarrhea_virus	Alpha
KR265784	Porcine_epidemic_diarrhea_virus	Alpha
KR265785	Porcine_epidemic_diarrhea_virus	Alpha
KR265786	Porcine_epidemic_diarrhea_virus	Alpha
KR265787	Porcine_epidemic_diarrhea_virus	Alpha
KR265788	Porcine_epidemic_diarrhea_virus	Alpha
KR265789	Porcine_epidemic_diarrhea_virus	Alpha
KR265790	Porcine_epidemic_diarrhea_virus	Alpha
KR265791	Porcine_epidemic_diarrhea_virus	Alpha
KR265792	Porcine_epidemic_diarrhea_virus	Alpha
KR265793	Porcine_epidemic_diarrhea_virus	Alpha
KR265794	Porcine_epidemic_diarrhea_virus	Alpha
KR265795	Porcine_epidemic_diarrhea_virus	Alpha
KR265796	Porcine_epidemic_diarrhea_virus	Alpha
KR265797	Porcine_epidemic_diarrhea_virus	Alpha
KR265798	Porcine_epidemic_diarrhea_virus	Alpha
KR265799	Porcine_epidemic_diarrhea_virus	Alpha
KR265800	Porcine_epidemic_diarrhea_virus	Alpha
KR265801	Porcine_epidemic_diarrhea_virus	Alpha
KR265802	Porcine_epidemic_diarrhea_virus	Alpha
KR265803	Porcine_epidemic_diarrhea_virus	Alpha
KR265804	Porcine_epidemic_diarrhea_virus	Alpha
KR265805	Porcine_epidemic_diarrhea_virus	Alpha
KR265806	Porcine_epidemic_diarrhea_virus	Alpha
KR265807	Porcine_epidemic_diarrhea_virus	Alpha
KR265808	Porcine_epidemic_diarrhea_virus	Alpha
KR265809	Porcine_epidemic_diarrhea_virus	Alpha
KR265810	Porcine_epidemic_diarrhea_virus	Alpha
KR265811	Porcine_epidemic_diarrhea_virus	Alpha
KR265812	Porcine_epidemic_diarrhea_virus	Alpha
KR265813	Porcine_epidemic_diarrhea_virus	Alpha
KR265814	Porcine_epidemic_diarrhea_virus	Alpha
KR265815	Porcine_epidemic_diarrhea_virus	Alpha
KR265816	Porcine_epidemic_diarrhea_virus	Alpha
KR265817	Porcine_epidemic_diarrhea_virus	Alpha
KR265818	Porcine_epidemic_diarrhea_virus	Alpha
KR265819	Porcine_epidemic_diarrhea_virus	Alpha
KR265820	Porcine_epidemic_diarrhea_virus	Alpha
KR265821	Porcine_epidemic_diarrhea_virus	Alpha
KR265822	Porcine_epidemic_diarrhea_virus	Alpha
KR265823	Porcine_epidemic_diarrhea_virus	Alpha
KR265824	Porcine_epidemic_diarrhea_virus	Alpha
KR265825	Porcine_epidemic_diarrhea_virus	Alpha
KR265826	Porcine_epidemic_diarrhea_virus	Alpha
KR265827	Porcine_epidemic_diarrhea_virus	Alpha
KR265828	Porcine_epidemic_diarrhea_virus	Alpha
KR265829	Porcine_epidemic_diarrhea_virus	Alpha
KR265830	Porcine_epidemic_diarrhea_virus	Alpha
KR265831	Porcine_epidemic_diarrhea_virus	Alpha
KR265832	Porcine_epidemic_diarrhea_virus	Alpha
KR265833	Porcine_epidemic_diarrhea_virus	Alpha
KR265834	Porcine_epidemic_diarrhea_virus	Alpha
KR265840	Porcine_epidemic_diarrhea_virus	Alpha
KR265841	Porcine_epidemic_diarrhea_virus	Alpha
KR265842	Porcine_epidemic_diarrhea_virus	Alpha
KR265843	Porcine_epidemic_diarrhea_virus	Alpha
KR265844	Porcine_epidemic_diarrhea_virus	Alpha
KR265845	Porcine_epidemic_diarrhea_virus	Alpha
KR265846	Porcine_epidemic_diarrhea_virus	Alpha
KR265847	Coronavirus_HKU15	Delta
KR265848	Coronavirus_HKU15	Delta
KR265849	Coronavirus_HKU15	Delta
KR265850	Coronavirus_HKU15	Delta
KR265851	Coronavirus_HKU15	Delta
KR265852	Coronavirus_HKU15	Delta
KR265853	Coronavirus_HKU15	Delta
KR265854	Coronavirus_HKU15	Delta
KR265855	Coronavirus_HKU15	Delta
KR265856	Coronavirus_HKU15	Delta
KR265857	Coronavirus_HKU15	Delta
KR265858	Coronavirus_HKU15	Delta
KR265859	Coronavirus_HKU15	Delta
KR265860	Coronavirus_HKU15	Delta
KR265861	Coronavirus_HKU15	Delta
KR265862	Coronavirus_HKU15	Delta
KR265863	Coronavirus_HKU15	Delta
KR265864	Coronavirus_HKU15	Delta
KR265865	Coronavirus_HKU15	Delta
KR270796	Alphacoronavirus_1	Alpha
KR608272	Avian_coronavirus	Gamma
KR610991	Porcine_epidemic_diarrhea_virus	Alpha
KR610992	Porcine_epidemic_diarrhea_virus	Alpha
KR610993	Porcine_epidemic_diarrhea_virus	Alpha
KR610994	Porcine_epidemic_diarrhea_virus	Alpha
KR809885	Porcine_epidemic_diarrhea_virus	Alpha
KR818832	Porcine_epidemic_diarrhea_virus	Alpha
KR818833	Porcine_epidemic_diarrhea_virus	Alpha
KR822424	Avian_coronavirus	Gamma
KR873431	Porcine_epidemic_diarrhea_virus	Alpha
KR873434	Porcine_epidemic_diarrhea_virus	Alpha
KR873435	Porcine_epidemic_diarrhea_virus	Alpha
KR902510	Avian_coronavirus	Gamma
KT006149	Middle_East_respiratory_syndrome-related_coronavirus	Beta
KT021227	Porcine_epidemic_diarrhea_virus	Alpha
KT021228	Porcine_epidemic_diarrhea_virus	Alpha
KT021229	Porcine_epidemic_diarrhea_virus	Alpha
KT021230	Porcine_epidemic_diarrhea_virus	Alpha
KT021231	Porcine_epidemic_diarrhea_virus	Alpha
KT021232	Porcine_epidemic_diarrhea_virus	Alpha
KT021233	Porcine_epidemic_diarrhea_virus	Alpha
KT021234	Coronavirus_HKU15	Delta
KT026453	Middle_East_respiratory_syndrome-related_coronavirus	Beta
KT026454	Middle_East_respiratory_syndrome-related_coronavirus	Beta
KT026455	Middle_East_respiratory_syndrome-related_coronavirus	Beta
KT026456	Middle_East_respiratory_syndrome-related_coronavirus	Beta
KT029139	Middle_East_respiratory_syndrome-related_coronavirus	Beta
KT121572	Middle_East_respiratory_syndrome-related_coronavirus	Beta
KT121573	Middle_East_respiratory_syndrome-related_coronavirus	Beta
KT121574	Middle_East_respiratory_syndrome-related_coronavirus	Beta
KT121575	Middle_East_respiratory_syndrome-related_coronavirus	Beta
KT121576	Middle_East_respiratory_syndrome-related_coronavirus	Beta
KT121577	Middle_East_respiratory_syndrome-related_coronavirus	Beta
KT121578	Middle_East_respiratory_syndrome-related_coronavirus	Beta
KT121579	Middle_East_respiratory_syndrome-related_coronavirus	Beta
KT121580	Middle_East_respiratory_syndrome-related_coronavirus	Beta
KT121581	Middle_East_respiratory_syndrome-related_coronavirus	Beta
KT156560	Middle_East_respiratory_syndrome-related_coronavirus	Beta
KT156561	Middle_East_respiratory_syndrome-related_coronavirus	Beta
KT199103	Porcine_epidemic_diarrhea_virus	Alpha
KT203557	Avian_coronavirus	Gamma
KT225476	Middle_East_respiratory_syndrome-related_coronavirus	Beta
KT253269	Human_coronavirus_229E	Alpha
KT253270	Human_coronavirus_229E	Alpha
KT253271	Human_coronavirus_229E	Alpha
KT253272	Human_coronavirus_229E	Alpha
KT253324	Human_coronavirus_229E	Alpha
KT253325	Human_coronavirus_229E	Alpha
KT253326	Human_coronavirus_229E	Alpha
KT253327	Human_coronavirus_229E	Alpha
KT253328	Human_coronavirus_229E	Alpha
KT266822	Coronavirus_HKU15	Delta
KT266906	Human_coronavirus_NL63	Alpha
KT323979	Porcine_epidemic_diarrhea_virus	Alpha
KT323980	Porcine_epidemic_diarrhea_virus	Alpha
KT326819	Middle_East_respiratory_syndrome-related_coronavirus	Beta
KT336560	Coronavirus_HKU15	Delta
KT368824	Middle_East_respiratory_syndrome-related_coronavirus	Beta
KT368825	Middle_East_respiratory_syndrome-related_coronavirus	Beta
KT368826	Middle_East_respiratory_syndrome-related_coronavirus	Beta
KT368827	Middle_East_respiratory_syndrome-related_coronavirus	Beta
KT368828	Middle_East_respiratory_syndrome-related_coronavirus	Beta
KT368829	Middle_East_respiratory_syndrome-related_coronavirus	Beta
KT368830	Middle_East_respiratory_syndrome-related_coronavirus	Beta
KT368831	Middle_East_respiratory_syndrome-related_coronavirus	Beta
KT368832	Middle_East_respiratory_syndrome-related_coronavirus	Beta
KT368833	Middle_East_respiratory_syndrome-related_coronavirus	Beta
KT368834	Middle_East_respiratory_syndrome-related_coronavirus	Beta
KT368835	Middle_East_respiratory_syndrome-related_coronavirus	Beta
KT368836	Middle_East_respiratory_syndrome-related_coronavirus	Beta
KT368837	Middle_East_respiratory_syndrome-related_coronavirus	Beta
KT368838	Middle_East_respiratory_syndrome-related_coronavirus	Beta
KT368839	Middle_East_respiratory_syndrome-related_coronavirus	Beta
KT368840	Middle_East_respiratory_syndrome-related_coronavirus	Beta
KT368841	Middle_East_respiratory_syndrome-related_coronavirus	Beta
KT368842	Middle_East_respiratory_syndrome-related_coronavirus	Beta
KT368843	Middle_East_respiratory_syndrome-related_coronavirus	Beta
KT368844	Middle_East_respiratory_syndrome-related_coronavirus	Beta
KT368845	Middle_East_respiratory_syndrome-related_coronavirus	Beta
KT368846	Middle_East_respiratory_syndrome-related_coronavirus	Beta
KT368847	Middle_East_respiratory_syndrome-related_coronavirus	Beta
KT368848	Middle_East_respiratory_syndrome-related_coronavirus	Beta
KT368849	Middle_East_respiratory_syndrome-related_coronavirus	Beta
KT368850	Middle_East_respiratory_syndrome-related_coronavirus	Beta
KT368851	Middle_East_respiratory_syndrome-related_coronavirus	Beta
KT368852	Middle_East_respiratory_syndrome-related_coronavirus	Beta
KT368853	Middle_East_respiratory_syndrome-related_coronavirus	Beta
KT368854	Middle_East_respiratory_syndrome-related_coronavirus	Beta
KT368855	Middle_East_respiratory_syndrome-related_coronavirus	Beta
KT368856	Middle_East_respiratory_syndrome-related_coronavirus	Beta
KT368857	Middle_East_respiratory_syndrome-related_coronavirus	Beta
KT368858	Middle_East_respiratory_syndrome-related_coronavirus	Beta
KT368859	Middle_East_respiratory_syndrome-related_coronavirus	Beta
KT368860	Middle_East_respiratory_syndrome-related_coronavirus	Beta
KT368861	Middle_East_respiratory_syndrome-related_coronavirus	Beta
KT368862	Middle_East_respiratory_syndrome-related_coronavirus	Beta
KT368863	Middle_East_respiratory_syndrome-related_coronavirus	Beta
KT368864	Middle_East_respiratory_syndrome-related_coronavirus	Beta
KT368865	Middle_East_respiratory_syndrome-related_coronavirus	Beta
KT368866	Middle_East_respiratory_syndrome-related_coronavirus	Beta
KT368867	Middle_East_respiratory_syndrome-related_coronavirus	Beta
KT368868	Middle_East_respiratory_syndrome-related_coronavirus	Beta
KT368869	Middle_East_respiratory_syndrome-related_coronavirus	Beta
KT368870	Middle_East_respiratory_syndrome-related_coronavirus	Beta
KT368871	Middle_East_respiratory_syndrome-related_coronavirus	Beta
KT368872	Middle_East_respiratory_syndrome-related_coronavirus	Beta
KT368873	Middle_East_respiratory_syndrome-related_coronavirus	Beta
KT368874	Middle_East_respiratory_syndrome-related_coronavirus	Beta
KT368875	Middle_East_respiratory_syndrome-related_coronavirus	Beta
KT368876	Middle_East_respiratory_syndrome-related_coronavirus	Beta
KT368877	Middle_East_respiratory_syndrome-related_coronavirus	Beta
KT368878	Middle_East_respiratory_syndrome-related_coronavirus	Beta
KT368879	Middle_East_respiratory_syndrome-related_coronavirus	Beta
KT368880	Middle_East_respiratory_syndrome-related_coronavirus	Beta
KT368881	Middle_East_respiratory_syndrome-related_coronavirus	Beta
KT368882	Middle_East_respiratory_syndrome-related_coronavirus	Beta
KT368883	Middle_East_respiratory_syndrome-related_coronavirus	Beta
KT368884	Middle_East_respiratory_syndrome-related_coronavirus	Beta
KT368885	Middle_East_respiratory_syndrome-related_coronavirus	Beta
KT368886	Middle_East_respiratory_syndrome-related_coronavirus	Beta
KT368887	Middle_East_respiratory_syndrome-related_coronavirus	Beta
KT368888	Middle_East_respiratory_syndrome-related_coronavirus	Beta
KT368889	Middle_East_respiratory_syndrome-related_coronavirus	Beta
KT368890	Middle_East_respiratory_syndrome-related_coronavirus	Beta
KT368891	Camel_coronavirus_HKU23	Alpha
KT368892	Human_coronavirus_229E	Alpha
KT368893	Human_coronavirus_229E	Alpha
KT368894	Human_coronavirus_229E	Alpha
KT368895	Human_coronavirus_229E	Alpha
KT368896	Human_coronavirus_229E	Alpha
KT368897	Human_coronavirus_229E	Alpha
KT368898	Human_coronavirus_229E	Alpha
KT368899	Human_coronavirus_229E	Alpha
KT368900	Human_coronavirus_229E	Alpha
KT368901	Human_coronavirus_229E	Alpha
KT368902	Human_coronavirus_229E	Alpha
KT368903	Human_coronavirus_229E	Alpha
KT368904	Human_coronavirus_229E	Alpha
KT368905	Human_coronavirus_229E	Alpha
KT368906	Human_coronavirus_229E	Alpha
KT368907	Human_coronavirus_229E	Alpha
KT368908	Human_coronavirus_229E	Alpha
KT368909	Human_coronavirus_229E	Alpha
KT368910	Human_coronavirus_229E	Alpha
KT368911	Human_coronavirus_229E	Alpha
KT368912	Human_coronavirus_229E	Alpha
KT368913	Human_coronavirus_229E	Alpha
KT368914	Human_coronavirus_229E	Alpha
KT368915	Human_coronavirus_229E	Alpha
KT368916	Human_coronavirus_229E	Alpha
KT374050	Middle_East_respiratory_syndrome-related_coronavirus	Beta
KT374051	Middle_East_respiratory_syndrome-related_coronavirus	Beta
KT374052	Middle_East_respiratory_syndrome-related_coronavirus	Beta
KT374053	Middle_East_respiratory_syndrome-related_coronavirus	Beta
KT374054	Middle_East_respiratory_syndrome-related_coronavirus	Beta
KT374055	Middle_East_respiratory_syndrome-related_coronavirus	Beta
KT374056	Middle_East_respiratory_syndrome-related_coronavirus	Beta
KT374057	Middle_East_respiratory_syndrome-related_coronavirus	Beta
KT381613	Coronavirus_HKU15	Delta
KT381875	Human_coronavirus_NL63	Alpha
KT444582	SARS-like_coronavirus_WIV16	Beta
KT591944	Porcine_epidemic_diarrhea_virus	Alpha
KT696544	Alphacoronavirus_1	Alpha
KT736031	Avian_coronavirus	Gamma
KT736032	Avian_coronavirus	Gamma
KT751244	Middle_East_respiratory_syndrome-related_coronavirus	Beta
KT779555	Human_coronavirus_HKU1	Beta
KT779556	Human_coronavirus_HKU1	Beta
KT806044	Middle_East_respiratory_syndrome-related_coronavirus	Beta
KT806045	Middle_East_respiratory_syndrome-related_coronavirus	Beta
KT806046	Middle_East_respiratory_syndrome-related_coronavirus	Beta
KT806047	Middle_East_respiratory_syndrome-related_coronavirus	Beta
KT806048	Middle_East_respiratory_syndrome-related_coronavirus	Beta
KT806049	Middle_East_respiratory_syndrome-related_coronavirus	Beta
KT806051	Middle_East_respiratory_syndrome-related_coronavirus	Beta
KT806052	Middle_East_respiratory_syndrome-related_coronavirus	Beta
KT806053	Middle_East_respiratory_syndrome-related_coronavirus	Beta
KT806054	Middle_East_respiratory_syndrome-related_coronavirus	Beta
KT806055	Middle_East_respiratory_syndrome-related_coronavirus	Beta
KT852992	Avian_coronavirus	Gamma
KT860508	Porcine_epidemic_diarrhea_virus	Alpha
KT861627	Middle_East_respiratory_syndrome-related_coronavirus	Beta
KT861628	Middle_East_respiratory_syndrome-related_coronavirus	Beta
KT877350	Middle_East_respiratory_syndrome-related_coronavirus	Beta
KT877351	Middle_East_respiratory_syndrome-related_coronavirus	Beta
KT886454	Avian_coronavirus	Gamma
KT941120	Porcine_epidemic_diarrhea_virus	Alpha
KT946798	Avian_coronavirus	Gamma
KU051641	Coronavirus_HKU15	Delta
KU051649	Coronavirus_HKU15	Delta
KU131570	Betacoronavirus_1	Beta
KU182964	Bat_coronavirus	Unclassified
KU182965	Bat_coronavirus	Unclassified
KU215419	Alphacoronavirus_1	Alpha
KU215420	Alphacoronavirus_1	Alpha
KU215421	Alphacoronavirus_1	Alpha
KU215422	Alphacoronavirus_1	Alpha
KU215423	Alphacoronavirus_1	Alpha
KU215424	Alphacoronavirus_1	Alpha
KU215425	Alphacoronavirus_1	Alpha
KU215426	Alphacoronavirus_1	Alpha
KU215427	Alphacoronavirus_1	Alpha
KU215428	Alphacoronavirus_1	Alpha
KU242423	Middle_East_respiratory_syndrome-related_coronavirus	Beta
KU242424	Middle_East_respiratory_syndrome-related_coronavirus	Beta
KU252649	Porcine_epidemic_diarrhea_virus	Alpha
KU291448	Human_coronavirus_229E	Alpha
KU291449	Human_coronavirus_229E	Alpha
KU297956	Porcine_epidemic_diarrhea_virus	Alpha
KU308549	Middle_East_respiratory_syndrome-related_coronavirus	Beta
KU317090	Avian_coronavirus	Gamma
KU356856	Avian_coronavirus	Gamma
KU361187	Avian_coronavirus	Gamma
KU361188	Avian_coronavirus	Gamma
KU380331	Porcine_epidemic_diarrhea_virus	Alpha
KU521535	Human_coronavirus_NL63	Alpha
KU558701	Porcine_epidemic_diarrhea_virus	Alpha
KU558702	Porcine_epidemic_diarrhea_virus	Alpha
KU558922	Betacoronavirus_1	Beta
KU558923	Betacoronavirus_1	Beta
KU569509	Porcine_epidemic_diarrhea_virus	Alpha
KU646831	Porcine_epidemic_diarrhea_virus	Alpha
KU664503	Porcine_epidemic_diarrhea_virus	Alpha
KU665558	Coronavirus_HKU15	Delta
KU710264	Middle_East_respiratory_syndrome-related_coronavirus	Beta
KU710265	Middle_East_respiratory_syndrome-related_coronavirus	Beta
KU729220	Alphacoronavirus_1	Alpha
KU762338	Rousettus_bat_coronavirus_GCCDC1	Beta
KU847996	Porcine_epidemic_diarrhea_virus	Alpha
KU851859	Middle_East_respiratory_syndrome-related_coronavirus	Beta
KU851860	Middle_East_respiratory_syndrome-related_coronavirus	Beta
KU851861	Middle_East_respiratory_syndrome-related_coronavirus	Beta
KU851862	Middle_East_respiratory_syndrome-related_coronavirus	Beta
KU851863	Middle_East_respiratory_syndrome-related_coronavirus	Beta
KU851864	Middle_East_respiratory_syndrome-related_coronavirus	Beta
KU886219	Betacoronavirus_1	Beta
KU893861	Porcine_epidemic_diarrhea_virus	Alpha
KU893869	Porcine_epidemic_diarrhea_virus	Alpha
KU893870	Porcine_epidemic_diarrhea_virus	Alpha
KU893871	Porcine_epidemic_diarrhea_virus	Alpha
KU893872	Porcine_epidemic_diarrhea_virus	Alpha
KU893873	Porcine_epidemic_diarrhea_virus	Alpha
KU900738	Avian_coronavirus	Gamma
KU900739	Avian_coronavirus	Gamma
KU900740	Avian_coronavirus	Gamma
KU900741	Avian_coronavirus	Gamma
KU900742	Avian_coronavirus	Gamma
KU900743	Avian_coronavirus	Gamma
KU900744	Avian_coronavirus	Gamma
KU973692	SARS	Beta
KU975389	Porcine_epidemic_diarrhea_virus	Alpha
KU981059	Coronavirus_HKU15	Delta
KU981060	Coronavirus_HKU15	Delta
KU981061	Coronavirus_HKU15	Delta
KU981062	Coronavirus_HKU15	Delta
KU982966	Porcine_epidemic_diarrhea_virus	Alpha
KU982967	Porcine_epidemic_diarrhea_virus	Alpha
KU982968	Porcine_epidemic_diarrhea_virus	Alpha
KU982969	Porcine_epidemic_diarrhea_virus	Alpha
KU982970	Porcine_epidemic_diarrhea_virus	Alpha
KU982971	Porcine_epidemic_diarrhea_virus	Alpha
KU982972	Porcine_epidemic_diarrhea_virus	Alpha
KU982973	Porcine_epidemic_diarrhea_virus	Alpha
KU982974	Porcine_epidemic_diarrhea_virus	Alpha
KU982975	Porcine_epidemic_diarrhea_virus	Alpha
KU982976	Porcine_epidemic_diarrhea_virus	Alpha
KU982977	Porcine_epidemic_diarrhea_virus	Alpha
KU982978	Porcine_epidemic_diarrhea_virus	Alpha
KU982979	Porcine_epidemic_diarrhea_virus	Alpha
KU982980	Porcine_epidemic_diarrhea_virus	Alpha
KU982981	Porcine_epidemic_diarrhea_virus	Alpha
KU984334	Coronavirus_HKU15	Delta
KX016034	Porcine_epidemic_diarrhea_virus	Alpha
KX022602	Coronavirus_HKU15	Delta
KX022603	Coronavirus_HKU15	Delta
KX022604	Coronavirus_HKU15	Delta
KX022605	Coronavirus_HKU15	Delta
KX034094	Middle_East_respiratory_syndrome-related_coronavirus	Beta
KX034095	Middle_East_respiratory_syndrome-related_coronavirus	Beta
KX034096	Middle_East_respiratory_syndrome-related_coronavirus	Beta
KX034097	Middle_East_respiratory_syndrome-related_coronavirus	Beta
KX034098	Middle_East_respiratory_syndrome-related_coronavirus	Beta
KX034099	Middle_East_respiratory_syndrome-related_coronavirus	Beta
KX034100	Middle_East_respiratory_syndrome-related_coronavirus	Beta
KX064280	Porcine_epidemic_diarrhea_virus	Alpha
KX066126	Porcine_epidemic_diarrhea_virus	Alpha
KX077987	Avian_coronavirus	Gamma
KX083668	Alphacoronavirus_1	Alpha
KX108937	Middle_East_respiratory_syndrome-related_coronavirus	Beta
KX108938	Middle_East_respiratory_syndrome-related_coronavirus	Beta
KX108939	Middle_East_respiratory_syndrome-related_coronavirus	Beta
KX108940	Middle_East_respiratory_syndrome-related_coronavirus	Beta
KX108941	Middle_East_respiratory_syndrome-related_coronavirus	Beta
KX108942	Middle_East_respiratory_syndrome-related_coronavirus	Beta
KX108943	Middle_East_respiratory_syndrome-related_coronavirus	Beta
KX108944	Middle_East_respiratory_syndrome-related_coronavirus	Beta
KX108945	Middle_East_respiratory_syndrome-related_coronavirus	Beta
KX108946	Middle_East_respiratory_syndrome-related_coronavirus	Beta
KX118627	Coronavirus_HKU15	Delta
KX154684	Middle_East_respiratory_syndrome-related_coronavirus	Beta
KX154685	Middle_East_respiratory_syndrome-related_coronavirus	Beta
KX154686	Middle_East_respiratory_syndrome-related_coronavirus	Beta
KX154687	Middle_East_respiratory_syndrome-related_coronavirus	Beta
KX154688	Middle_East_respiratory_syndrome-related_coronavirus	Beta
KX154689	Middle_East_respiratory_syndrome-related_coronavirus	Beta
KX154690	Middle_East_respiratory_syndrome-related_coronavirus	Beta
KX154691	Middle_East_respiratory_syndrome-related_coronavirus	Beta
KX154692	Middle_East_respiratory_syndrome-related_coronavirus	Beta
KX154693	Middle_East_respiratory_syndrome-related_coronavirus	Beta
KX154694	Middle_East_respiratory_syndrome-related_coronavirus	Beta
KX179500	Human_coronavirus_NL63	Alpha
KX185056	Avian_coronavirus	Gamma
KX185057	Avian_coronavirus	Gamma
KX185058	Avian_coronavirus	Gamma
KX185059	Avian_coronavirus	Gamma
KX219791	Avian_coronavirus	Gamma
KX219792	Avian_coronavirus	Gamma
KX219793	Avian_coronavirus	Gamma
KX219794	Avian_coronavirus	Gamma
KX219795	Avian_coronavirus	Gamma
KX219796	Avian_coronavirus	Gamma
KX219797	Avian_coronavirus	Gamma
KX219798	Avian_coronavirus	Gamma
KX219799	Avian_coronavirus	Gamma
KX219800	Avian_coronavirus	Gamma
KX219801	Avian_coronavirus	Gamma
KX236000	Avian_coronavirus	Gamma
KX236001	Avian_coronavirus	Gamma
KX236002	Avian_coronavirus	Gamma
KX236003	Avian_coronavirus	Gamma
KX236004	Avian_coronavirus	Gamma
KX236005	Avian_coronavirus	Gamma
KX236006	Avian_coronavirus	Gamma
KX236007	Avian_coronavirus	Gamma
KX236008	Avian_coronavirus	Gamma
KX236009	Avian_coronavirus	Gamma
KX236010	Avian_coronavirus	Gamma
KX236011	Avian_coronavirus	Gamma
KX236012	Avian_coronavirus	Gamma
KX236013	Avian_coronavirus	Gamma
KX236014	Avian_coronavirus	Gamma
KX236015	Avian_coronavirus	Gamma
KX236016	Avian_coronavirus	Gamma
KX247127	Avian_coronavirus	Gamma
KX247128	Avian_coronavirus	Gamma
KX247129	Avian_coronavirus	Gamma
KX247130	Avian_coronavirus	Gamma
KX252772	Avian_coronavirus	Gamma
KX252773	Avian_coronavirus	Gamma
KX252774	Avian_coronavirus	Gamma
KX252775	Avian_coronavirus	Gamma
KX252776	Avian_coronavirus	Gamma
KX252777	Avian_coronavirus	Gamma
KX252778	Avian_coronavirus	Gamma
KX252779	Avian_coronavirus	Gamma
KX252780	Avian_coronavirus	Gamma
KX252781	Avian_coronavirus	Gamma
KX252782	Avian_coronavirus	Gamma
KX252783	Avian_coronavirus	Gamma
KX252784	Avian_coronavirus	Gamma
KX252785	Avian_coronavirus	Gamma
KX252786	Avian_coronavirus	Gamma
KX252787	Avian_coronavirus	Gamma
KX252788	Avian_coronavirus	Gamma
KX252789	Avian_coronavirus	Gamma
KX252790	Avian_coronavirus	Gamma
KX252791	Avian_coronavirus	Gamma
KX258195	Avian_coronavirus	Gamma
KX259248	Avian_coronavirus	Gamma
KX259249	Avian_coronavirus	Gamma
KX259250	Avian_coronavirus	Gamma
KX259251	Avian_coronavirus	Gamma
KX259252	Avian_coronavirus	Gamma
KX259253	Avian_coronavirus	Gamma
KX259254	Avian_coronavirus	Gamma
KX259255	Avian_coronavirus	Gamma
KX259256	Avian_coronavirus	Gamma
KX259257	Avian_coronavirus	Gamma
KX266757	Avian_coronavirus	Gamma
KX272465	Avian_coronavirus	Gamma
KX275390	Avian_coronavirus	Gamma
KX275391	Avian_coronavirus	Gamma
KX275392	Avian_coronavirus	Gamma
KX275393	Avian_coronavirus	Gamma
KX275394	Avian_coronavirus	Gamma
KX289955	Porcine_epidemic_diarrhea_virus	Alpha
KX302860	Avian_coronavirus	Gamma
KX302861	Avian_coronavirus	Gamma
KX302862	Avian_coronavirus	Gamma
KX302863	Avian_coronavirus	Gamma
KX302864	Avian_coronavirus	Gamma
KX302865	Avian_coronavirus	Gamma
KX302866	Avian_coronavirus	Gamma
KX302867	Avian_coronavirus	Gamma
KX302868	Avian_coronavirus	Gamma
KX302869	Avian_coronavirus	Gamma
KX302870	Avian_coronavirus	Gamma
KX302871	Avian_coronavirus	Gamma
KX302872	Avian_coronavirus	Gamma
KX302873	Avian_coronavirus	Gamma
KX302874	Avian_coronavirus	Gamma
KX302875	Avian_coronavirus	Gamma
KX344031	Betacoronavirus_1	Beta
KX348114	Avian_coronavirus	Gamma
KX348115	Avian_coronavirus	Gamma
KX348116	Avian_coronavirus	Gamma
KX348117	Avian_coronavirus	Gamma
KX364290	Avian_coronavirus	Gamma
KX364291	Avian_coronavirus	Gamma
KX364292	Avian_coronavirus	Gamma
KX364293	Avian_coronavirus	Gamma
KX364294	Avian_coronavirus	Gamma
KX364295	Avian_coronavirus	Gamma
KX364296	Avian_coronavirus	Gamma
KX364297	Avian_coronavirus	Gamma
KX364298	Avian_coronavirus	Gamma
KX364299	Avian_coronavirus	Gamma
KX364300	Avian_coronavirus	Gamma
KX372249	Avian_coronavirus	Gamma
KX372250	Avian_coronavirus	Gamma
KX375805	Avian_coronavirus	Gamma
KX375806	Avian_coronavirus	Gamma
KX375807	Avian_coronavirus	Gamma
KX375808	Avian_coronavirus	Gamma
KX389094	Avian_coronavirus	Gamma
KX400753	Avian_coronavirus	Gamma
KX425847	Avian_coronavirus	Gamma
KX432213	Betacoronavirus_1	Beta
KX434788	Avian_coronavirus	Gamma
KX434789	Avian_coronavirus	Gamma
KX434790	Avian_coronavirus	Gamma
KX442564	Hypsugo_bat_coronavirus_HKU25	Beta
KX442565	Hypsugo_bat_coronavirus_HKU25	Beta
KX443143	Coronavirus_HKU15	Delta
KX499468	Alphacoronavirus_1	Alpha
KX512809	Ferret_coronavirus	Alpha
KX512810	Ferret_coronavirus	Alpha
KX534205	Porcine_epidemic_diarrhea_virus	Alpha
KX534206	Porcine_epidemic_diarrhea_virus	Alpha
KX538964	Betacoronavirus_1	Beta
KX538965	Betacoronavirus_1	Beta
KX538966	Betacoronavirus_1	Beta
KX538967	Betacoronavirus_1	Beta
KX538968	Betacoronavirus_1	Beta
KX538969	Betacoronavirus_1	Beta
KX538970	Betacoronavirus_1	Beta
KX538971	Betacoronavirus_1	Beta
KX538972	Betacoronavirus_1	Beta
KX538973	Betacoronavirus_1	Beta
KX538974	Betacoronavirus_1	Beta
KX538975	Betacoronavirus_1	Beta
KX538976	Betacoronavirus_1	Beta
KX538977	Betacoronavirus_1	Beta
KX538978	Betacoronavirus_1	Beta
KX538979	Betacoronavirus_1	Beta
KX550281	Porcine_epidemic_diarrhea_virus	Alpha
KX574227	Bat_coronavirus	Unclassified
KX580953	Porcine_epidemic_diarrhea_virus	Alpha
KX580958	Porcine_epidemic_diarrhea_virus	Alpha
KX640829	Avian_coronavirus	Gamma
KX683006	Porcine_epidemic_diarrhea_virus	Alpha
KX722529	Alphacoronavirus_1	Alpha
KX722530	Alphacoronavirus_1	Alpha
KX791060	Porcine_epidemic_diarrhea_virus	Alpha
KX812523	Porcine_epidemic_diarrhea_virus	Alpha
KX812524	Porcine_epidemic_diarrhea_virus	Alpha
KX834351	Coronavirus_HKU15	Delta
KX834352	Coronavirus_HKU15	Delta
KX839246	Porcine_epidemic_diarrhea_virus	Alpha
KX839247	Porcine_epidemic_diarrhea_virus	Alpha
KX839248	Porcine_epidemic_diarrhea_virus	Alpha
KX839249	Porcine_epidemic_diarrhea_virus	Alpha
KX839250	Porcine_epidemic_diarrhea_virus	Alpha
KX839251	Porcine_epidemic_diarrhea_virus	Alpha
KX883635	Porcine_epidemic_diarrhea_virus	Alpha
KX900393	Alphacoronavirus_1	Alpha
KX900394	Alphacoronavirus_1	Alpha
KX900395	Alphacoronavirus_1	Alpha
KX900396	Alphacoronavirus_1	Alpha
KX900397	Alphacoronavirus_1	Alpha
KX900398	Alphacoronavirus_1	Alpha
KX900399	Alphacoronavirus_1	Alpha
KX900400	Alphacoronavirus_1	Alpha
KX900401	Alphacoronavirus_1	Alpha
KX900402	Alphacoronavirus_1	Alpha
KX900403	Alphacoronavirus_1	Alpha
KX900404	Alphacoronavirus_1	Alpha
KX900405	Alphacoronavirus_1	Alpha
KX900406	Alphacoronavirus_1	Alpha
KX900407	Alphacoronavirus_1	Alpha
KX900408	Alphacoronavirus_1	Alpha
KX900409	Alphacoronavirus_1	Alpha
KX900410	Alphacoronavirus_1	Alpha
KX900411	Alphacoronavirus_1	Alpha
KX964649	Coronavirus_AcCoV-JC34	Alpha
KX981440	Porcine_epidemic_diarrhea_virus	Alpha
KX982264	Betacoronavirus_1	Beta
KX998969	Coronavirus_HKU15	Delta
KY007139	Porcine_epidemic_diarrhea_virus	Alpha
KY007140	Porcine_epidemic_diarrhea_virus	Alpha
KY014281	Betacoronavirus_1	Beta
KY014282	Betacoronavirus_1	Beta
KY019623	Porcine_epidemic_diarrhea_virus	Alpha
KY019624	Porcine_epidemic_diarrhea_virus	Alpha
KY047602	Avian_coronavirus	Gamma
KY063616	Alphacoronavirus_1	Alpha
KY063617	Alphacoronavirus_1	Alpha
KY063618	Alphacoronavirus_1	Alpha
KY065120	Coronavirus_HKU15	Delta
KY070587	Porcine_epidemic_diarrhea_virus	Alpha
KY073744	NL63-related_bat_coronavirus_strain_BtKYNL63-9b	Alpha
KY073745	NL63-related_bat_coronavirus_strain_BtKYNL63-9b	Alpha
KY073746	NL63-related_bat_coronavirus_strain_BtKYNL63-9b	Alpha
KY073747	Human_coronavirus_229E	Alpha
KY073748	Human_coronavirus_229E	Alpha
KY111278	Porcine_epidemic_diarrhea_virus	Alpha
KY292377	Alphacoronavirus_1	Alpha
KY293677	Coronavirus_HKU15	Delta
KY293678	Coronavirus_HKU15	Delta
KY352407	SARS	Beta
KY354363	Coronavirus_HKU15	Delta
KY354364	Coronavirus_HKU15	Delta
KY363867	Coronavirus_HKU15	Delta
KY363868	Coronavirus_HKU15	Delta
KY364365	Coronavirus_HKU15	Delta
KY369905	Betacoronavirus_1	Beta
KY369906	Betacoronavirus_1	Beta
KY369907	Betacoronavirus_1	Beta
KY369908	Human_coronavirus_229E	Alpha
KY369909	Human_coronavirus_229E	Alpha
KY369910	Human_coronavirus_229E	Alpha
KY369911	Human_coronavirus_229E	Alpha
KY369912	Human_coronavirus_229E	Alpha
KY369913	Human_coronavirus_229E	Alpha
KY369914	Human_coronavirus_229E	Alpha
KY370043	Rodent_coronavirus	Unclassified
KY370044	Rodent_coronavirus	Unclassified
KY370045	Rodent_coronavirus	Unclassified
KY370046	Rodent_coronavirus	Unclassified
KY370047	Rodent_coronavirus	Unclassified
KY370048	Rodent_coronavirus	Unclassified
KY370049	Rodent_coronavirus	Unclassified
KY370050	Rodent_coronavirus	Unclassified
KY370051	Rodent_coronavirus	Unclassified
KY370052	Rodent_coronavirus	Unclassified
KY370053	Shrew_coronavirus	Alpha
KY370054	Rodent_coronavirus	Unclassified
KY406735	Alphacoronavirus_1	Alpha
KY407556	Avian_coronavirus	Gamma
KY407557	Avian_coronavirus	Gamma
KY407558	Avian_coronavirus	Gamma
KY417142	SARS	Beta
KY417143	SARS	Beta
KY417144	SARS	Beta
KY417145	SARS	Beta
KY417146	SARS	Beta
KY417147	SARS	Beta
KY417148	SARS	Beta
KY417149	SARS	Beta
KY417150	SARS	Beta
KY417151	SARS	Beta
KY417152	SARS	Beta
KY419103	Betacoronavirus_1	Beta
KY419104	Betacoronavirus_1	Beta
KY419105	Betacoronavirus_1	Beta
KY419106	Betacoronavirus_1	Beta
KY419107	Betacoronavirus_1	Beta
KY419109	Betacoronavirus_1	Beta
KY419110	Betacoronavirus_1	Beta
KY419111	Betacoronavirus_1	Beta
KY419112	Betacoronavirus_1	Beta
KY419113	Betacoronavirus_1	Beta
KY420075	Porcine_epidemic_diarrhea_virus	Alpha
KY421672	Avian_coronavirus	Gamma
KY421673	Avian_coronavirus	Gamma
KY486713	Porcine_epidemic_diarrhea_virus	Alpha
KY486714	Porcine_epidemic_diarrhea_virus	Alpha
KY499261	Porcine_epidemic_diarrhea_virus	Alpha
KY499262	Porcine_epidemic_diarrhea_virus	Alpha
KY513724	Coronavirus_HKU15	Delta
KY513725	Coronavirus_HKU15	Delta
KY554967	Human_coronavirus_NL63	Alpha
KY554968	Human_coronavirus_NL63	Alpha
KY554969	Human_coronavirus_NL63	Alpha
KY554970	Human_coronavirus_NL63	Alpha
KY554971	Human_coronavirus_NL63	Alpha
KY554972	Betacoronavirus_1	Beta
KY554973	Betacoronavirus_1	Beta
KY554974	Betacoronavirus_1	Beta
KY554975	Betacoronavirus_1	Beta
KY566209	Alphacoronavirus_1	Alpha
KY566210	Alphacoronavirus_1	Alpha
KY566211	Alphacoronavirus_1	Alpha
KY581684	Middle_East_respiratory_syndrome-related_coronavirus	Beta
KY581685	Middle_East_respiratory_syndrome-related_coronavirus	Beta
KY581686	Middle_East_respiratory_syndrome-related_coronavirus	Beta
KY581687	Middle_East_respiratory_syndrome-related_coronavirus	Beta
KY581688	Middle_East_respiratory_syndrome-related_coronavirus	Beta
KY581689	Middle_East_respiratory_syndrome-related_coronavirus	Beta
KY581690	Middle_East_respiratory_syndrome-related_coronavirus	Beta
KY581691	Middle_East_respiratory_syndrome-related_coronavirus	Beta
KY581692	Middle_East_respiratory_syndrome-related_coronavirus	Beta
KY581693	Middle_East_respiratory_syndrome-related_coronavirus	Beta
KY581694	Middle_East_respiratory_syndrome-related_coronavirus	Beta
KY581695	Middle_East_respiratory_syndrome-related_coronavirus	Beta
KY581696	Middle_East_respiratory_syndrome-related_coronavirus	Beta
KY581697	Middle_East_respiratory_syndrome-related_coronavirus	Beta
KY581698	Middle_East_respiratory_syndrome-related_coronavirus	Beta
KY581699	Middle_East_respiratory_syndrome-related_coronavirus	Beta
KY581700	Middle_East_respiratory_syndrome-related_coronavirus	Beta
KY620116	Avian_coronavirus	Gamma
KY621348	Human_coronavirus_229E	Alpha
KY626044	Avian_coronavirus	Gamma
KY626045	Avian_coronavirus	Gamma
KY649107	Porcine_epidemic_diarrhea_virus	Alpha
KY673148	Middle_East_respiratory_syndrome-related_coronavirus	Beta
KY673149	Middle_East_respiratory_syndrome-related_coronavirus	Beta
KY674914	Human_coronavirus_229E	Alpha
KY674915	Human_coronavirus_NL63	Alpha
KY674916	Human_coronavirus_NL63	Alpha
KY674917	Betacoronavirus_1	Beta
KY674918	Betacoronavirus_1	Beta
KY674919	Human_coronavirus_229E	Alpha
KY674920	Betacoronavirus_1	Beta
KY674921	Human_coronavirus_HKU1	Beta
KY674941	Human_coronavirus_HKU1	Beta
KY674942	Human_coronavirus_HKU1	Beta
KY674943	Human_coronavirus_HKU1	Beta
KY684759	Betacoronavirus_1	Beta
KY684760	Human_coronavirus_229E	Alpha
KY688118	Middle_East_respiratory_syndrome-related_coronavirus	Beta
KY688119	Middle_East_respiratory_syndrome-related_coronavirus	Beta
KY688120	Middle_East_respiratory_syndrome-related_coronavirus	Beta
KY688121	Middle_East_respiratory_syndrome-related_coronavirus	Beta
KY688122	Middle_East_respiratory_syndrome-related_coronavirus	Beta
KY688123	Middle_East_respiratory_syndrome-related_coronavirus	Beta
KY688124	Middle_East_respiratory_syndrome-related_coronavirus	Beta
KY770850	Bat_coronavirus	Unclassified
KY770851	Bat_coronavirus	Unclassified
KY770858	Bat_coronavirus	Unclassified
KY770859	Bat_coronavirus	Unclassified
KY770860	Bat_coronavirus	Unclassified
KY776700	Avian_coronavirus	Gamma
KY776701	Avian_coronavirus	Gamma
KY793536	Porcine_epidemic_diarrhea_virus	Alpha
KY799179	Bat_coronavirus_CDPHE15	Alpha
KY799582	Avian_coronavirus	Gamma
KY805845	Avian_coronavirus	Gamma
KY805846	Avian_coronavirus	Gamma
KY825240	Porcine_epidemic_diarrhea_virus	Alpha
KY825241	Porcine_epidemic_diarrhea_virus	Alpha
KY825242	Porcine_epidemic_diarrhea_virus	Alpha
KY825243	Porcine_epidemic_diarrhea_virus	Alpha
KY829118	Human_coronavirus_NL63	Alpha
KY926512	Coronavirus_HKU15	Delta
KY928065	Porcine_epidemic_diarrhea_virus	Alpha
KY929405	Porcine_epidemic_diarrhea_virus	Alpha
KY929406	Porcine_epidemic_diarrhea_virus	Alpha
KY933089	Avian_coronavirus	Gamma
KY933090	Avian_coronavirus	Gamma
KY938558	Bat_coronavirus	Unclassified
KY963963	Porcine_epidemic_diarrhea_virus	Alpha
KY967356	Betacoronavirus_1	Beta
KY967357	Human_coronavirus_229E	Alpha
KY967358	Betacoronavirus_1	Beta
KY967359	Betacoronavirus_1	Beta
KY967360	Betacoronavirus_1	Beta
KY967361	Betacoronavirus_1	Beta
KY967715	Wencheng_Sm_shrew_coronavirus	Alpha
KY967717	Wencheng_Sm_shrew_coronavirus	Alpha
KY967723	Wencheng_Sm_shrew_coronavirus	Alpha
KY967724	Wencheng_Sm_shrew_coronavirus	Alpha
KY967725	Wencheng_Sm_shrew_coronavirus	Alpha
KY967726	Wencheng_Sm_shrew_coronavirus	Alpha
KY967733	Wencheng_Sm_shrew_coronavirus	Alpha
KY967734	Wencheng_Sm_shrew_coronavirus	Alpha
KY967735	Wencheng_Sm_shrew_coronavirus	Alpha
KY983583	Betacoronavirus_1	Beta
KY983585	Betacoronavirus_1	Beta
KY983586	Human_coronavirus_NL63	Alpha
KY983587	Human_coronavirus_229E	Alpha
KY983588	Betacoronavirus_1	Beta
KY994645	Betacoronavirus_1	Beta
KY996417	Human_coronavirus_229E	Alpha
LC364342	Falcon_coronavirus_UAE-HKU27	Delta
LC364343	Houbara_coronavirus_UAE-HKU28	Delta
LC364344	Pigeon_coronavirus_UAE-HKU29	Delta
LC364345	Quail_coronavirus_UAE-HKU30	Delta
LC364346	Quail_coronavirus_UAE-HKU30	Delta
LC469308	Bat_coronavirus	Unclassified
LC521925	SARS-CoV-2	Beta
LC522972	SARS-CoV-2	Beta
LC522973	SARS-CoV-2	Beta
LC522974	SARS-CoV-2	Beta
LC522975	SARS-CoV-2	Beta
LC528232	SARS-CoV-2	Beta
LC528233	SARS-CoV-2	Beta
LC534418	SARS-CoV-2	Beta
LC534419	SARS-CoV-2	Beta
LC542809	SARS-CoV-2	Beta
LC542976	SARS-CoV-2	Beta
LM645057	Porcine_epidemic_diarrhea_virus	Alpha
LM645058	Porcine_epidemic_diarrhea_virus	Alpha
LN610099	Avian_coronavirus	Gamma
LT897799	Porcine_epidemic_diarrhea_virus	Alpha
LT898408	Porcine_epidemic_diarrhea_virus	Alpha
LT898409	Porcine_epidemic_diarrhea_virus	Alpha
LT898410	Porcine_epidemic_diarrhea_virus	Alpha
LT898411	Porcine_epidemic_diarrhea_virus	Alpha
LT898412	Porcine_epidemic_diarrhea_virus	Alpha
LT898413	Porcine_epidemic_diarrhea_virus	Alpha
LT898414	Porcine_epidemic_diarrhea_virus	Alpha
LT898415	Porcine_epidemic_diarrhea_virus	Alpha
LT898416	Porcine_epidemic_diarrhea_virus	Alpha
LT898417	Porcine_epidemic_diarrhea_virus	Alpha
LT898418	Porcine_epidemic_diarrhea_virus	Alpha
LT898420	Porcine_epidemic_diarrhea_virus	Alpha
LT898421	Porcine_epidemic_diarrhea_virus	Alpha
LT898423	Porcine_epidemic_diarrhea_virus	Alpha
LT898425	Porcine_epidemic_diarrhea_virus	Alpha
LT898426	Porcine_epidemic_diarrhea_virus	Alpha
LT898427	Porcine_epidemic_diarrhea_virus	Alpha
LT898430	Porcine_epidemic_diarrhea_virus	Alpha
LT898431	Porcine_epidemic_diarrhea_virus	Alpha
LT898432	Porcine_epidemic_diarrhea_virus	Alpha
LT898433	Porcine_epidemic_diarrhea_virus	Alpha
LT898435	Porcine_epidemic_diarrhea_virus	Alpha
LT898436	Porcine_epidemic_diarrhea_virus	Alpha
LT898438	Porcine_epidemic_diarrhea_virus	Alpha
LT898439	Porcine_epidemic_diarrhea_virus	Alpha
LT898440	Porcine_epidemic_diarrhea_virus	Alpha
LT898441	Porcine_epidemic_diarrhea_virus	Alpha
LT898443	Porcine_epidemic_diarrhea_virus	Alpha
LT898444	Porcine_epidemic_diarrhea_virus	Alpha
LT898445	Porcine_epidemic_diarrhea_virus	Alpha
LT898446	Porcine_epidemic_diarrhea_virus	Alpha
LT898447	Porcine_epidemic_diarrhea_virus	Alpha
LT900498	Porcine_epidemic_diarrhea_virus	Alpha
LT900499	Porcine_epidemic_diarrhea_virus	Alpha
LT900500	Porcine_epidemic_diarrhea_virus	Alpha
LT900501	Porcine_epidemic_diarrhea_virus	Alpha
LT900502	Porcine_epidemic_diarrhea_virus	Alpha
LT905450	Porcine_epidemic_diarrhea_virus	Alpha
LT905451	Porcine_epidemic_diarrhea_virus	Alpha
LT906581	Porcine_epidemic_diarrhea_virus	Alpha
LT906582	Porcine_epidemic_diarrhea_virus	Alpha
LT906620	Porcine_epidemic_diarrhea_virus	Alpha
M95169	Avian_coronavirus	Gamma
MF000457	Middle_East_respiratory_syndrome-related_coronavirus	Beta
MF000458	Middle_East_respiratory_syndrome-related_coronavirus	Beta
MF000459	Middle_East_respiratory_syndrome-related_coronavirus	Beta
MF000460	Middle_East_respiratory_syndrome-related_coronavirus	Beta
MF041982	Coronavirus_HKU15	Delta
MF083115	Betacoronavirus_1	Beta
MF094681	Swine_acute_diarrhea_syndrome_coronavirus	Alpha
MF094682	Swine_acute_diarrhea_syndrome_coronavirus	Alpha
MF094683	Swine_acute_diarrhea_syndrome_coronavirus	Alpha
MF094684	Swine_acute_diarrhea_syndrome_coronavirus	Alpha
MF094685	Swine_acute_diarrhea_syndrome_related_coronavirus	Unclassified
MF094686	Swine_acute_diarrhea_syndrome_related_coronavirus	Unclassified
MF094687	Swine_acute_diarrhea_syndrome_related_coronavirus	Unclassified
MF094688	Swine_acute_diarrhea_syndrome_related_coronavirus	Unclassified
MF095123	Coronavirus_HKU15	Delta
MF113046	Alphacoronavirus_Mink/China/1/2016	Alpha
MF167434	Rhinolophus_bat_coronavirus_HKU2	Alpha
MF280390	Coronavirus_HKU15	Delta
MF281416	Porcine_epidemic_diarrhea_virus	Alpha
MF314143	Betacoronavirus_1	Beta
MF346935	Porcine_epidemic_diarrhea_virus	Alpha
MF370205	Rhinolophus_bat_coronavirus_HKU2	Alpha
MF373643	Porcine_epidemic_diarrhea_virus	Alpha
MF374983	Betacoronavirus_1	Beta
MF374984	Betacoronavirus_1	Beta
MF374985	Betacoronavirus_1	Beta
MF375374	Porcine_epidemic_diarrhea_virus	Alpha
MF421319	Avian_coronavirus	Gamma
MF421320	Avian_coronavirus	Gamma
MF431742	Coronavirus_HKU15	Delta
MF431743	Coronavirus_HKU15	Delta
MF462814	Porcine_epidemic_diarrhea_virus	Alpha
MF508703	Avian_coronavirus	Gamma
MF542265	Human_coronavirus_229E	Alpha
MF577027	Porcine_epidemic_diarrhea_virus	Alpha
MF593268	Middle_East_respiratory_syndrome-related_coronavirus	Beta
MF593473	Human_coronavirus_229E	Alpha
MF593476	Camel_coronavirus_HKU23	Alpha
MF598594	Middle_East_respiratory_syndrome-related_coronavirus	Beta
MF598595	Middle_East_respiratory_syndrome-related_coronavirus	Beta
MF598596	Middle_East_respiratory_syndrome-related_coronavirus	Beta
MF598597	Middle_East_respiratory_syndrome-related_coronavirus	Beta
MF598598	Middle_East_respiratory_syndrome-related_coronavirus	Beta
MF598599	Middle_East_respiratory_syndrome-related_coronavirus	Beta
MF598600	Middle_East_respiratory_syndrome-related_coronavirus	Beta
MF598601	Middle_East_respiratory_syndrome-related_coronavirus	Beta
MF598602	Middle_East_respiratory_syndrome-related_coronavirus	Beta
MF598603	Middle_East_respiratory_syndrome-related_coronavirus	Beta
MF598604	Middle_East_respiratory_syndrome-related_coronavirus	Beta
MF598605	Middle_East_respiratory_syndrome-related_coronavirus	Beta
MF598606	Middle_East_respiratory_syndrome-related_coronavirus	Beta
MF598607	Middle_East_respiratory_syndrome-related_coronavirus	Beta
MF598608	Middle_East_respiratory_syndrome-related_coronavirus	Beta
MF598609	Middle_East_respiratory_syndrome-related_coronavirus	Beta
MF598610	Middle_East_respiratory_syndrome-related_coronavirus	Beta
MF598611	Middle_East_respiratory_syndrome-related_coronavirus	Beta
MF598612	Middle_East_respiratory_syndrome-related_coronavirus	Beta
MF598613	Middle_East_respiratory_syndrome-related_coronavirus	Beta
MF598614	Middle_East_respiratory_syndrome-related_coronavirus	Beta
MF598615	Middle_East_respiratory_syndrome-related_coronavirus	Beta
MF598616	Middle_East_respiratory_syndrome-related_coronavirus	Beta
MF598617	Middle_East_respiratory_syndrome-related_coronavirus	Beta
MF598618	Middle_East_respiratory_syndrome-related_coronavirus	Beta
MF598619	Middle_East_respiratory_syndrome-related_coronavirus	Beta
MF598620	Middle_East_respiratory_syndrome-related_coronavirus	Beta
MF598621	Middle_East_respiratory_syndrome-related_coronavirus	Beta
MF598622	Middle_East_respiratory_syndrome-related_coronavirus	Beta
MF598623	Middle_East_respiratory_syndrome-related_coronavirus	Beta
MF598624	Middle_East_respiratory_syndrome-related_coronavirus	Beta
MF598625	Middle_East_respiratory_syndrome-related_coronavirus	Beta
MF598626	Middle_East_respiratory_syndrome-related_coronavirus	Beta
MF598627	Middle_East_respiratory_syndrome-related_coronavirus	Beta
MF598629	Middle_East_respiratory_syndrome-related_coronavirus	Beta
MF598630	Middle_East_respiratory_syndrome-related_coronavirus	Beta
MF598631	Middle_East_respiratory_syndrome-related_coronavirus	Beta
MF598632	Middle_East_respiratory_syndrome-related_coronavirus	Beta
MF598633	Middle_East_respiratory_syndrome-related_coronavirus	Beta
MF598634	Middle_East_respiratory_syndrome-related_coronavirus	Beta
MF598635	Middle_East_respiratory_syndrome-related_coronavirus	Beta
MF598636	Middle_East_respiratory_syndrome-related_coronavirus	Beta
MF598637	Middle_East_respiratory_syndrome-related_coronavirus	Beta
MF598638	Middle_East_respiratory_syndrome-related_coronavirus	Beta
MF598639	Middle_East_respiratory_syndrome-related_coronavirus	Beta
MF598640	Middle_East_respiratory_syndrome-related_coronavirus	Beta
MF598641	Middle_East_respiratory_syndrome-related_coronavirus	Beta
MF598643	Middle_East_respiratory_syndrome-related_coronavirus	Beta
MF598644	Middle_East_respiratory_syndrome-related_coronavirus	Beta
MF598645	Middle_East_respiratory_syndrome-related_coronavirus	Beta
MF598646	Middle_East_respiratory_syndrome-related_coronavirus	Beta
MF598647	Middle_East_respiratory_syndrome-related_coronavirus	Beta
MF598648	Middle_East_respiratory_syndrome-related_coronavirus	Beta
MF598649	Middle_East_respiratory_syndrome-related_coronavirus	Beta
MF598650	Middle_East_respiratory_syndrome-related_coronavirus	Beta
MF598651	Middle_East_respiratory_syndrome-related_coronavirus	Beta
MF598652	Middle_East_respiratory_syndrome-related_coronavirus	Beta
MF598653	Middle_East_respiratory_syndrome-related_coronavirus	Beta
[truncated: 1,933 more rows]
