# Supplementary material for: Gene Presence/Absence Variation analysis of coronavirus family displays its pan-genomic diversity
Source: Int J Biol Sci. 2021 Aug 27;17(14):3717–27. doi: 10.7150/ijbs.58220 (PMC8495401; doi:10.7150/ijbs.58220)
Supplement: Supplementary file 2 — Supplementary table 2. Genes in the pan-genome of coronavirus family. [file ijbsv17p3717s2.xlsx]

## Sheet: Table S1
Table S1 Genes in the pan-genome with 30% sequence identity (The gene naming is consistent with the annotation information of the sequence in NCBI's Nucleotide database)
Gene	Non-unique Gene name	Annotation	No. isolates
S		spike protein	3897
M		membrane protein	3852
N		nucleocapsid phosphoprotein	3843
ORF1ab		ORF1ab polyprotein	3002
E		envelope protein	2267
orf1ab		ORF1ab polyprotein	2333
ORF3a		ORF3a protein	1398
ORF6		ORF6 protein	1397
ORF7a		ORF7a protein	1394
ORF8		ORF8 protein	1374
ORF10		ORF10 protein	1163
ORF7b		ORF7b	1318
group_27	E	envelope protein	1032
ORF3		ORF3 protein	973
orf3		ORF3	560
orf5		ORF5	559
orf4a		ORF4a	555
orf4b		ORF4b	552
orf8b		ORF8b	500
3c		ORF3c	403
5a		5a protein	393
3b		3b protein	392
5b		5b protein	390
3a		3a protein	389
1ab		ORF1ab	345
HE		hemagglutinin-esterase	333
NS5a		non-structural protein 4	324
group_2	orf1ab	replicase polyprotein 1ab	270
NS3b		hypothetical protein sars3b	210
NS9b		hypothetical protein orf9b	206
I		protein I	175
NS2a		non-structural protein 2a	152
NS10		hypothetical orf10 protein	147
group_84	E	envelope protein	136
NS6		NS6 protein	133
NS7		NS7 protein	119
NSP7		non-structural protein 7a	116
NSP3a		non-structural protein 3a	105
group_43	NS2a	nonstructural protein	93
group_25	N	nucleocapsid protein	80
group_53	ORF7b	non-structural protein 7b	80
ORF3b		non-structural protein 3b	66
group_3	orf1ab	replicase polyprotein 1ab	65
NS7a		hypothetical protein	55
4b		4b protein	55
4c		4c protein	48
group_47	NS2a	nonstructural protein NS2a	44
6b		6b protein	43
NS7b		hypothetical protein	42
ns4.8		4.8 kDa non-structural protein	42
ns4.9		4.9 kDa non-structural protein	42
orf1a		ORF1b polyprotein	36
NS4		nonstructural protein NS4	34
group_86	NS7a	NS7b protein	25
NS3		hypothetical protein	18
group_88	NS7b	hypothetical protein	18
group_41	4b	4b	15
A9C_002		ORF1b polyprotein	15
NS7c		nonstructural protein	15
group_90	E	small membrane protein	14
group_93	ORF8	ORF8	14
group_100	NS7b	non-structural protein NS7b	10
group_95	NS7a	hypothetical protein	10
group_101	NS7a	non-structural protein NS7a	9
group_105	NS7b	nonstructural protein	9
group_107	NS7c	non-structural protein NS7c	9
NS5b		NS5b protein	9
NS5c		NS5c protein	9
group_113	NS6	NS6 protein	9
NS8		NS8 protein	9
group_115	NS5a	NS5a protein	9
NS9		NS9 protein	9
group_143	NS10	NS10 protein	9
group_99	NS7a	NS7a protein	9
orf8		ORF8	6
3x-like		hypothetical protein	6
group_109	orf4b	ORF4b	6
group_94	NS7a	hypothetical protein	6
ORF7		hypothetical protein ORF7	6
group_108	orf4a	ORF4a	5
group_110	NS7a	hypothetical protein	5
group_11		polyprotein 1a	4
NS7d		NS7d protein	4
ORFx		hypothetical protein	4
group_17	orf1ab	orf1ab polyprotein	4
group_98	NS7b	NS7b protein	4
group_117	ORF7b	ORF7b	3
group_120	NS7a	ORF6	3
group_121	ORF8	ORF8	3
group_122	NS7d	NS7d protein	3
group_165	NS7b	NS7b protein	3
group_4		replicase polyprotein 1ab	3
group_42	4b	4b	3
group_145	NS7b	NS7b protein	2
group_146	NS7a	NS7a protein	2
group_147	NS7b	NS7b protein	2
group_148	NS7a	NS7a protein	2
group_149	NS7c	NS7c protein	2
group_150	NS7a	NS7a protein	2
group_151	NS7b	NS7b protein	2
NA39_gp4		hypothetical protein	2
NA39_gp7		hypothetical protein	2
NA39_gp8		hypothetical protein	2
group_155	NS7b	NS7b protein	2
AVU57_gp7		hypothetical protein ORF7	2
p10		putative p10 protein	2
NS4.9		4.9 kDa non-structural protein	2
HGI29_gp04		ORF3	2
ORF4a		ORF4a	2
group_173	ORF6	ORF6	2
HGI29_gp11		ORF7b	2
ORF11		ORF11	2
group_177	NS4	nonstructural protein 4	2
ORF4B		truncated non-structural protein	2
group_10		ORF1b polyprotein	1
group_123		truncated 3b protein	1
group_124	NS4.9	non-structural protein	1
group_125		uncharacterized protein 1c	1
group_126		uncharacterized protein 1d	1
group_127		uncharacterized protein 1e	1
group_128		putative transmembrane protein 1f	1
group_129		putative transmembrane protein 1g	1
group_13	ORF1ab	ORF1ab polyprotein	1
group_130		putative transmembrane protein 1h	1
group_131		uncharacterized protein 1i	1
group_132		putative transmembrane protein 1j	1
group_133		uncharacterized protein 1k	1
group_134		putative structure protein 1l	1
group_135		uncharacterized protein 2b	1
group_136		uncharacterized protein 2c	1
group_137		putative transmembrane protein 2d	1
group_138		putative structure protein 2e	1
group_139		uncharacterized protein 2f	1
group_14	ORF1ab	ORF1ab polyprotein	1
group_140		putative transmembrane protein 2g	1
group_141		putative non-structure protein 2h	1
group_142		4.7 kDa accessory protein	1
group_144		hypothetical protein	1
HGI19_gp1		ORF1ab polyprotein	1
ORFY		hypothetical protein	1
group_158	ORF3	nonstructural protein	1
group_159	orf8	orf8	1
group_16		replicase polyprotein	1
4.8kDa		4.8 kDa non-structural protein	1
group_162	ORFx	ORFx protein	1
group_163	ORF8	ORF8 protein	1
orf3b		ORF3b	1
group_168	orf4b	ORF4b	1
group_169		matrix protein	1
group_170	3a	3a	1
group_176	NS7	nonstructural protein 7	1
group_178	NS7	nonstructural protein NS7	1
group_179	NS7	nonstructural protein NS7	1
group_180	NS8	nonstructural protein NS8	1
group_19		hypothetical protein	1
spike		spike	1
NA39_gp2		hypothetical protein	1
group_22		spike protein	1
group_24		hypothetical protein ORF9c	1
AVT88_gp4		non-structural protein 3a	1
group_32	4b	4b protein	1
group_33		non-structural protein 3a	1
group_34	4b	4b protein	1
group_44	NS2a1	NS2a1 protein	1
group_45	NS2a1	NS2a1 protein	1
group_46	NS2a1	NS2a1 protein	1
NS2a2		NS2a2 protein	1
group_50	NS2a2	NS2a2 protein	1
NS2a1		NS2a1 protein	1
group_6	ORF1ab	ORF1ab	1
group_60		hypothetical protein sars8b	1
ORF8b		ORF8b	1
NS8b		non-structural protein 8b	1
group_63		hypothetical protein sars8b	1
group_64		hypothetical protein sars8b	1
ORF 3b		ORF 3b	1
group_67	ORF 3b	ORF 3b	1
group_68	ORF 3b	ORF 3b	1
group_69		ORF 3b	1
group_8		ORF1a polyprotein	1
group_97		hypothetical protein ORF7b	1
