# Supplementary material for: Gene Presence/Absence Variation analysis of coronavirus family displays its pan-genomic diversity
Source: Int J Biol Sci. 2021 Aug 27;17(14):3717–27. doi: 10.7150/ijbs.58220 (PMC8495401; doi:10.7150/ijbs.58220)
Supplement: Supplementary file 3 — Supplementary table 3. Jaccard similarity coefficient of genomes between 101 species. [file ijbsv17p3717s3.xlsx]

## Sheet: Sheet1
	Beluga_whale_coronavirus_SW1	Miniopterus_bat_coronavirus_1	Bulbul_coronavirus_HKU11	Thrush_coronavirus_HKU12	Munia_coronavirus_HKU13	Bat_coronavirus_BM48.31.BGR.2008	SARS	Mink_coronavirus_1	Alphacoronavirus_2	Rabbit_coronavirus_HKU14	White.eye_coronavirus_HKU16	Sparrow_coronavirus_HKU17	Magpie.robin_coronavirus_HKU18	Night_heron_coronavirus_HKU19	Wigeon_coronavirus_HKU20	Common_moorhen_coronavirus_HKU21	Bat_coronavirus_HKU10	Longquan_Aa_mouse_coronavirus	Longquan_Rl_rat_coronavirus	Lucheng_Rn_rat_coronavirus	Bat_Hp.betacoronavirus_Zhejiang2013	Bat_coronavirus_1A	Miniopterus_bat_coronavirus_HKU8	Myotis_ricketti_alphacoronavirus_Sax.2011	Rhinolophus_ferrumequinum_alphacoronavirus_HuB.2013	BtRf.AlphaCoV.YN2012	Nyctalus_velutinus_alphacoronavirus_SC.2013	Pipistrellus_bat_coronavirus_HKU5	Tylonycteris_bat_coronavirus_HKU4	China_Rattus_coronavirus_HKU24	Camel_coronavirus_HKU23	SARS.like_coronavirus_WIV16	Rousettus_bat_coronavirus_GCCDC1	Hypsugo_bat_coronavirus_HKU25	Ferret_coronavirus	Coronavirus_AcCoV.JC34	NL63.related_bat_coronavirus_strain_BtKYNL63.9b	Rodent_coronavirus	Bat_coronavirus_CDPHE15	Bat_coronavirus	Falcon_coronavirus_UAE.HKU27	Houbara_coronavirus_UAE.HKU28	Pigeon_coronavirus_UAE.HKU29	Quail_coronavirus_UAE.HKU30	Swine_acute_diarrhea_syndrome_related_coronavirus	Alphacoronavirus_Mink.China.1.2016	Murine_coronavirus	Rousettus_bat_coronavirus_HKU9	Sparrow_deltacoronavirus
Beluga_whale_coronavirus_SW1	1	0.0952381	0.0869565	0.0869565	0.0869565	0.0416667	0.111111	0.0833333	0.0416667	0.0833333	0.0909091	0.0909091	0.0869565	0.0909091	0.0833333	0.0869565	0.0416667	0.047619	0.047619	0.05	0.136364	0.047619	0.0454545	0.047619	0.0454545	0.047619	0.047619	0.136364	0.136364	0.0833333	0.0833333	0.115385	0.04	0.130435	0.0454545	0.0434783	0.0909091	0.047619	0.0952381	0.0434783	0.0833333	0.0833333	0.0833333	0.0869565	0.0869565	0.0416667	0.04	0.0434783	0.0869565
Miniopterus_bat_coronavirus_1	0.0952381	1	0.285714	0.285714	0.285714	0.384615	0.277778	0.727273	0.5	0.357143	0.307692	0.307692	0.285714	0.307692	0.266667	0.285714	0.636364	0.5	0.5	0.75	0.384615	0.875	0.777778	0.875	0.777778	0.875	0.875	0.285714	0.285714	0.357143	0.461538	0.294118	0.357143	0.266667	0.777778	0.7	0.888889	0.5	1	0.416667	0.266667	0.266667	0.266667	0.285714	0.8	0.5	0.357143	0.416667	0.285714
Bulbul_coronavirus_HKU11	0.0869565	0.285714	1	1	1	0.25	0.136364	0.235294	0.25	0.166667	0.583333	0.9	0.818182	0.727273	0.5	0.666667	0.25	0.307692	0.307692	0.333333	0.176471	0.307692	0.285714	0.307692	0.285714	0.307692	0.307692	0.111111	0.111111	0.166667	0.235294	0.142857	0.235294	0.105263	0.285714	0.266667	0.266667	0.307692	0.285714	0.266667	0.615385	0.615385	0.615385	0.818182	0.25	0.25	0.235294	0.266667	0.818182
Thrush_coronavirus_HKU12	0.0869565	0.285714	1	1	1	0.25	0.136364	0.235294	0.25	0.166667	0.583333	0.9	0.818182	0.727273	0.5	0.666667	0.25	0.307692	0.307692	0.333333	0.176471	0.307692	0.285714	0.307692	0.285714	0.307692	0.307692	0.111111	0.111111	0.166667	0.235294	0.142857	0.235294	0.105263	0.285714	0.266667	0.266667	0.307692	0.285714	0.266667	0.615385	0.615385	0.615385	0.818182	0.25	0.25	0.235294	0.266667	0.818182
Munia_coronavirus_HKU13	0.0869565	0.285714	1	1	1	0.25	0.136364	0.235294	0.25	0.166667	0.583333	0.9	0.818182	0.727273	0.5	0.666667	0.25	0.307692	0.307692	0.333333	0.176471	0.307692	0.285714	0.307692	0.285714	0.307692	0.307692	0.111111	0.111111	0.166667	0.235294	0.142857	0.235294	0.105263	0.285714	0.266667	0.266667	0.307692	0.285714	0.266667	0.615385	0.615385	0.615385	0.818182	0.25	0.25	0.235294	0.266667	0.818182
Bat_coronavirus_BM48.31.BGR.2008	0.0416667	0.384615	0.25	0.25	0.25	1	0.5625	0.3125	0.333333	0.3125	0.266667	0.266667	0.25	0.266667	0.235294	0.25	0.333333	0.545455	0.545455	0.454545	0.333333	0.416667	0.384615	0.416667	0.384615	0.416667	0.416667	0.25	0.25	0.3125	0.4	0.6	0.3125	0.235294	0.384615	0.357143	0.357143	0.545455	0.384615	0.9	0.235294	0.235294	0.235294	0.25	0.333333	0.333333	0.4	0.357143	0.25
SARS	0.111111	0.277778	0.136364	0.136364	0.136364	0.5625	1	0.238095	0.190476	0.238095	0.142857	0.142857	0.136364	0.142857	0.130435	0.136364	0.190476	0.294118	0.294118	0.235294	0.315789	0.222222	0.210526	0.222222	0.210526	0.222222	0.222222	0.315789	0.315789	0.238095	0.3	0.705882	0.181818	0.3	0.210526	0.2	0.263158	0.294118	0.277778	0.5	0.130435	0.130435	0.130435	0.136364	0.25	0.190476	0.238095	0.2	0.136364
Mink_coronavirus_1	0.0833333	0.727273	0.235294	0.235294	0.235294	0.3125	0.238095	1	0.75	0.294118	0.25	0.25	0.235294	0.25	0.222222	0.235294	0.5	0.384615	0.384615	0.545455	0.3125	0.636364	0.583333	0.636364	0.583333	0.636364	0.636364	0.235294	0.235294	0.294118	0.375	0.25	0.294118	0.222222	0.727273	0.538462	0.666667	0.384615	0.727273	0.333333	0.222222	0.222222	0.222222	0.235294	0.615385	0.75	0.294118	0.333333	0.235294
Alphacoronavirus_2	0.0416667	0.5	0.25	0.25	0.25	0.333333	0.190476	0.75	1	0.235294	0.266667	0.266667	0.25	0.266667	0.235294	0.25	0.428571	0.416667	0.416667	0.6	0.25	0.545455	0.5	0.545455	0.5	0.545455	0.545455	0.176471	0.176471	0.235294	0.3125	0.2	0.3125	0.166667	0.636364	0.461538	0.461538	0.416667	0.5	0.357143	0.235294	0.235294	0.235294	0.25	0.428571	0.818182	0.3125	0.357143	0.25
Rabbit_coronavirus_HKU14	0.0833333	0.357143	0.166667	0.166667	0.166667	0.3125	0.238095	0.294118	0.235294	1	0.176471	0.176471	0.166667	0.176471	0.157895	0.166667	0.235294	0.5	0.5	0.307692	0.4	0.285714	0.266667	0.285714	0.266667	0.285714	0.285714	0.3125	0.3125	0.692308	0.692308	0.25	0.222222	0.294118	0.266667	0.25	0.333333	0.5	0.357143	0.25	0.157895	0.157895	0.157895	0.166667	0.3125	0.235294	0.466667	0.25	0.166667
White.eye_coronavirus_HKU16	0.0909091	0.307692	0.583333	0.583333	0.583333	0.266667	0.142857	0.25	0.266667	0.176471	1	0.636364	0.583333	0.636364	0.538462	0.583333	0.266667	0.333333	0.333333	0.363636	0.1875	0.333333	0.307692	0.333333	0.307692	0.333333	0.333333	0.117647	0.117647	0.176471	0.25	0.15	0.25	0.111111	0.307692	0.285714	0.285714	0.333333	0.307692	0.285714	0.666667	0.666667	0.666667	0.727273	0.266667	0.266667	0.25	0.285714	0.727273
Sparrow_coronavirus_HKU17	0.0909091	0.307692	0.9	0.9	0.9	0.266667	0.142857	0.25	0.266667	0.176471	0.636364	1	0.727273	0.8	0.538462	0.727273	0.266667	0.333333	0.333333	0.363636	0.1875	0.333333	0.307692	0.333333	0.307692	0.333333	0.333333	0.117647	0.117647	0.176471	0.25	0.15	0.25	0.111111	0.307692	0.285714	0.285714	0.333333	0.307692	0.285714	0.666667	0.666667	0.666667	0.9	0.266667	0.266667	0.25	0.285714	0.9
Magpie.robin_coronavirus_HKU18	0.0869565	0.285714	0.818182	0.818182	0.818182	0.25	0.136364	0.235294	0.25	0.166667	0.583333	0.727273	1	0.727273	0.5	0.666667	0.25	0.307692	0.307692	0.333333	0.176471	0.307692	0.285714	0.307692	0.285714	0.307692	0.307692	0.111111	0.111111	0.166667	0.235294	0.142857	0.235294	0.105263	0.285714	0.266667	0.266667	0.307692	0.285714	0.266667	0.615385	0.615385	0.615385	0.666667	0.25	0.25	0.235294	0.266667	0.666667
Night_heron_coronavirus_HKU19	0.0909091	0.307692	0.727273	0.727273	0.727273	0.266667	0.142857	0.25	0.266667	0.176471	0.636364	0.8	0.727273	1	0.538462	0.727273	0.266667	0.333333	0.333333	0.363636	0.1875	0.333333	0.307692	0.333333	0.307692	0.333333	0.333333	0.117647	0.117647	0.176471	0.25	0.15	0.25	0.111111	0.307692	0.285714	0.285714	0.333333	0.307692	0.285714	0.666667	0.666667	0.666667	0.727273	0.266667	0.266667	0.25	0.285714	0.727273
Wigeon_coronavirus_HKU20	0.0833333	0.266667	0.5	0.5	0.5	0.235294	0.130435	0.222222	0.235294	0.157895	0.538462	0.538462	0.5	0.538462	1	0.5	0.235294	0.285714	0.285714	0.307692	0.166667	0.285714	0.266667	0.285714	0.266667	0.285714	0.285714	0.105263	0.105263	0.157895	0.222222	0.136364	0.222222	0.1	0.266667	0.25	0.25	0.285714	0.266667	0.25	0.466667	0.466667	0.466667	0.5	0.235294	0.235294	0.222222	0.25	0.5
Common_moorhen_coronavirus_HKU21	0.0869565	0.285714	0.666667	0.666667	0.666667	0.25	0.136364	0.235294	0.25	0.166667	0.583333	0.727273	0.666667	0.727273	0.5	1	0.25	0.307692	0.307692	0.333333	0.176471	0.307692	0.285714	0.307692	0.285714	0.307692	0.307692	0.111111	0.111111	0.166667	0.235294	0.142857	0.235294	0.105263	0.285714	0.266667	0.266667	0.307692	0.285714	0.266667	0.615385	0.615385	0.615385	0.666667	0.25	0.25	0.235294	0.266667	0.666667
Bat_coronavirus_HKU10	0.0416667	0.636364	0.25	0.25	0.25	0.333333	0.190476	0.5	0.428571	0.235294	0.266667	0.266667	0.25	0.266667	0.235294	0.25	1	0.416667	0.416667	0.6	0.25	0.7	0.636364	0.7	0.636364	0.7	0.7	0.176471	0.176471	0.235294	0.3125	0.2	0.3125	0.166667	0.636364	0.583333	0.583333	0.416667	0.636364	0.357143	0.235294	0.235294	0.235294	0.25	0.538462	0.428571	0.3125	0.357143	0.25
Longquan_Aa_mouse_coronavirus	0.047619	0.5	0.307692	0.307692	0.307692	0.545455	0.294118	0.384615	0.416667	0.5	0.333333	0.333333	0.307692	0.333333	0.285714	0.307692	0.416667	1	1	0.625	0.416667	0.555556	0.5	0.555556	0.5	0.555556	0.555556	0.307692	0.307692	0.5	0.636364	0.3125	0.384615	0.285714	0.5	0.454545	0.454545	1	0.5	0.454545	0.285714	0.285714	0.285714	0.307692	0.416667	0.416667	0.5	0.454545	0.307692
Longquan_Rl_rat_coronavirus	0.047619	0.5	0.307692	0.307692	0.307692	0.545455	0.294118	0.384615	0.416667	0.5	0.333333	0.333333	0.307692	0.333333	0.285714	0.307692	0.416667	1	1	0.625	0.416667	0.555556	0.5	0.555556	0.5	0.555556	0.555556	0.307692	0.307692	0.5	0.636364	0.3125	0.384615	0.285714	0.5	0.454545	0.454545	1	0.5	0.454545	0.285714	0.285714	0.285714	0.307692	0.416667	0.416667	0.5	0.454545	0.307692
Lucheng_Rn_rat_coronavirus	0.05	0.75	0.333333	0.333333	0.333333	0.454545	0.235294	0.545455	0.6	0.307692	0.363636	0.363636	0.333333	0.363636	0.307692	0.333333	0.6	0.625	0.625	1	0.333333	0.857143	0.75	0.857143	0.75	0.857143	0.857143	0.230769	0.230769	0.307692	0.416667	0.25	0.416667	0.214286	0.75	0.666667	0.666667	0.625	0.75	0.5	0.307692	0.307692	0.307692	0.333333	0.6	0.6	0.416667	0.5	0.333333
Bat_Hp.betacoronavirus_Zhejiang2013	0.136364	0.384615	0.176471	0.176471	0.176471	0.333333	0.315789	0.3125	0.25	0.4	0.1875	0.1875	0.176471	0.1875	0.166667	0.176471	0.25	0.416667	0.416667	0.333333	1	0.307692	0.285714	0.307692	0.285714	0.307692	0.307692	0.428571	0.428571	0.4	0.4	0.333333	0.235294	0.4	0.285714	0.266667	0.357143	0.416667	0.384615	0.266667	0.166667	0.166667	0.166667	0.176471	0.333333	0.25	0.3125	0.266667	0.176471
Bat_coronavirus_1A	0.047619	0.875	0.307692	0.307692	0.307692	0.416667	0.222222	0.636364	0.545455	0.285714	0.333333	0.333333	0.307692	0.333333	0.285714	0.307692	0.7	0.555556	0.555556	0.857143	0.307692	1	0.875	1	0.875	1	1	0.214286	0.214286	0.285714	0.384615	0.235294	0.384615	0.2	0.875	0.777778	0.777778	0.555556	0.875	0.454545	0.285714	0.285714	0.285714	0.307692	0.7	0.545455	0.384615	0.454545	0.307692
Miniopterus_bat_coronavirus_HKU8	0.0454545	0.777778	0.285714	0.285714	0.285714	0.384615	0.210526	0.583333	0.5	0.266667	0.307692	0.307692	0.285714	0.307692	0.266667	0.285714	0.636364	0.5	0.5	0.75	0.285714	0.875	1	0.875	0.777778	0.875	0.875	0.2	0.2	0.266667	0.357143	0.222222	0.357143	0.1875	0.777778	0.7	0.7	0.5	0.777778	0.416667	0.266667	0.266667	0.266667	0.285714	0.636364	0.5	0.357143	0.416667	0.285714
Myotis_ricketti_alphacoronavirus_Sax.2011	0.047619	0.875	0.307692	0.307692	0.307692	0.416667	0.222222	0.636364	0.545455	0.285714	0.333333	0.333333	0.307692	0.333333	0.285714	0.307692	0.7	0.555556	0.555556	0.857143	0.307692	1	0.875	1	0.875	1	1	0.214286	0.214286	0.285714	0.384615	0.235294	0.384615	0.2	0.875	0.777778	0.777778	0.555556	0.875	0.454545	0.285714	0.285714	0.285714	0.307692	0.7	0.545455	0.384615	0.454545	0.307692
Rhinolophus_ferrumequinum_alphacoronavirus_HuB.2013	0.0454545	0.777778	0.285714	0.285714	0.285714	0.384615	0.210526	0.583333	0.5	0.266667	0.307692	0.307692	0.285714	0.307692	0.266667	0.285714	0.636364	0.5	0.5	0.75	0.285714	0.875	0.777778	0.875	1	0.875	0.875	0.2	0.2	0.266667	0.357143	0.222222	0.357143	0.1875	0.777778	0.7	0.7	0.5	0.777778	0.416667	0.266667	0.266667	0.266667	0.285714	0.636364	0.5	0.357143	0.416667	0.285714
BtRf.AlphaCoV.YN2012	0.047619	0.875	0.307692	0.307692	0.307692	0.416667	0.222222	0.636364	0.545455	0.285714	0.333333	0.333333	0.307692	0.333333	0.285714	0.307692	0.7	0.555556	0.555556	0.857143	0.307692	1	0.875	1	0.875	1	1	0.214286	0.214286	0.285714	0.384615	0.235294	0.384615	0.2	0.875	0.777778	0.777778	0.555556	0.875	0.454545	0.285714	0.285714	0.285714	0.307692	0.7	0.545455	0.384615	0.454545	0.307692
Nyctalus_velutinus_alphacoronavirus_SC.2013	0.047619	0.875	0.307692	0.307692	0.307692	0.416667	0.222222	0.636364	0.545455	0.285714	0.333333	0.333333	0.307692	0.333333	0.285714	0.307692	0.7	0.555556	0.555556	0.857143	0.307692	1	0.875	1	0.875	1	1	0.214286	0.214286	0.285714	0.384615	0.235294	0.384615	0.2	0.875	0.777778	0.777778	0.555556	0.875	0.454545	0.285714	0.285714	0.285714	0.307692	0.7	0.545455	0.384615	0.454545	0.307692
Pipistrellus_bat_coronavirus_HKU5	0.136364	0.285714	0.111111	0.111111	0.111111	0.25	0.315789	0.235294	0.176471	0.3125	0.117647	0.117647	0.111111	0.117647	0.105263	0.111111	0.176471	0.307692	0.307692	0.230769	0.428571	0.214286	0.2	0.214286	0.2	0.214286	0.214286	1	1	0.3125	0.3125	0.333333	0.166667	0.909091	0.2	0.1875	0.266667	0.307692	0.285714	0.1875	0.105263	0.105263	0.105263	0.111111	0.25	0.176471	0.235294	0.1875	0.111111
Tylonycteris_bat_coronavirus_HKU4	0.136364	0.285714	0.111111	0.111111	0.111111	0.25	0.315789	0.235294	0.176471	0.3125	0.117647	0.117647	0.111111	0.117647	0.105263	0.111111	0.176471	0.307692	0.307692	0.230769	0.428571	0.214286	0.2	0.214286	0.2	0.214286	0.214286	1	1	0.3125	0.3125	0.333333	0.166667	0.909091	0.2	0.1875	0.266667	0.307692	0.285714	0.1875	0.105263	0.105263	0.105263	0.111111	0.25	0.176471	0.235294	0.1875	0.111111
China_Rattus_coronavirus_HKU24	0.0833333	0.357143	0.166667	0.166667	0.166667	0.3125	0.238095	0.294118	0.235294	0.692308	0.176471	0.176471	0.166667	0.176471	0.157895	0.166667	0.235294	0.5	0.5	0.307692	0.4	0.285714	0.266667	0.285714	0.266667	0.285714	0.285714	0.3125	0.3125	1	0.692308	0.25	0.222222	0.294118	0.266667	0.25	0.333333	0.5	0.357143	0.25	0.157895	0.157895	0.157895	0.166667	0.3125	0.235294	0.571429	0.25	0.166667
Camel_coronavirus_HKU23	0.0833333	0.461538	0.235294	0.235294	0.235294	0.4	0.3	0.375	0.3125	0.692308	0.25	0.25	0.235294	0.25	0.222222	0.235294	0.3125	0.636364	0.636364	0.416667	0.4	0.384615	0.357143	0.384615	0.357143	0.384615	0.384615	0.3125	0.3125	0.692308	1	0.315789	0.294118	0.294118	0.357143	0.333333	0.428571	0.636364	0.461538	0.333333	0.222222	0.222222	0.222222	0.235294	0.4	0.3125	0.571429	0.333333	0.235294
SARS.like_coronavirus_WIV16	0.115385	0.294118	0.142857	0.142857	0.142857	0.6	0.705882	0.25	0.2	0.25	0.15	0.15	0.142857	0.15	0.136364	0.142857	0.2	0.3125	0.3125	0.25	0.333333	0.235294	0.222222	0.235294	0.222222	0.235294	0.235294	0.333333	0.333333	0.25	0.315789	1	0.190476	0.315789	0.222222	0.210526	0.277778	0.3125	0.294118	0.533333	0.136364	0.136364	0.136364	0.142857	0.263158	0.2	0.25	0.210526	0.142857
Rousettus_bat_coronavirus_GCCDC1	0.04	0.357143	0.235294	0.235294	0.235294	0.3125	0.181818	0.294118	0.3125	0.222222	0.25	0.25	0.235294	0.25	0.222222	0.235294	0.3125	0.384615	0.384615	0.416667	0.235294	0.384615	0.357143	0.384615	0.357143	0.384615	0.384615	0.166667	0.166667	0.222222	0.294118	0.190476	1	0.157895	0.357143	0.333333	0.333333	0.384615	0.357143	0.333333	0.222222	0.222222	0.222222	0.235294	0.3125	0.3125	0.294118	0.538462	0.235294
Hypsugo_bat_coronavirus_HKU25	0.130435	0.266667	0.105263	0.105263	0.105263	0.235294	0.3	0.222222	0.166667	0.294118	0.111111	0.111111	0.105263	0.111111	0.1	0.105263	0.166667	0.285714	0.285714	0.214286	0.4	0.2	0.1875	0.2	0.1875	0.2	0.2	0.909091	0.909091	0.294118	0.294118	0.315789	0.157895	1	0.1875	0.176471	0.25	0.285714	0.266667	0.176471	0.1	0.1	0.1	0.105263	0.235294	0.166667	0.222222	0.176471	0.105263
Ferret_coronavirus	0.0454545	0.777778	0.285714	0.285714	0.285714	0.384615	0.210526	0.727273	0.636364	0.266667	0.307692	0.307692	0.285714	0.307692	0.266667	0.285714	0.636364	0.5	0.5	0.75	0.285714	0.875	0.777778	0.875	0.777778	0.875	0.875	0.2	0.2	0.266667	0.357143	0.222222	0.357143	0.1875	1	0.7	0.7	0.5	0.777778	0.416667	0.266667	0.266667	0.266667	0.285714	0.636364	0.636364	0.357143	0.416667	0.285714
Coronavirus_AcCoV.JC34	0.0434783	0.7	0.266667	0.266667	0.266667	0.357143	0.2	0.538462	0.461538	0.25	0.285714	0.285714	0.266667	0.285714	0.25	0.266667	0.583333	0.454545	0.454545	0.666667	0.266667	0.777778	0.7	0.777778	0.7	0.777778	0.777778	0.1875	0.1875	0.25	0.333333	0.210526	0.333333	0.176471	0.7	1	0.636364	0.454545	0.7	0.384615	0.25	0.25	0.25	0.266667	0.583333	0.461538	0.333333	0.384615	0.266667
NL63.related_bat_coronavirus_strain_BtKYNL63.9b	0.0909091	0.888889	0.266667	0.266667	0.266667	0.357143	0.263158	0.666667	0.461538	0.333333	0.285714	0.285714	0.266667	0.285714	0.25	0.266667	0.583333	0.454545	0.454545	0.666667	0.357143	0.777778	0.7	0.777778	0.7	0.777778	0.777778	0.266667	0.266667	0.333333	0.428571	0.277778	0.333333	0.25	0.7	0.636364	1	0.454545	0.888889	0.384615	0.25	0.25	0.25	0.266667	0.727273	0.461538	0.333333	0.384615	0.266667
Rodent_coronavirus	0.047619	0.5	0.307692	0.307692	0.307692	0.545455	0.294118	0.384615	0.416667	0.5	0.333333	0.333333	0.307692	0.333333	0.285714	0.307692	0.416667	1	1	0.625	0.416667	0.555556	0.5	0.555556	0.5	0.555556	0.555556	0.307692	0.307692	0.5	0.636364	0.3125	0.384615	0.285714	0.5	0.454545	0.454545	1	0.5	0.454545	0.285714	0.285714	0.285714	0.307692	0.416667	0.416667	0.5	0.454545	0.307692
Bat_coronavirus_CDPHE15	0.0952381	1	0.285714	0.285714	0.285714	0.384615	0.277778	0.727273	0.5	0.357143	0.307692	0.307692	0.285714	0.307692	0.266667	0.285714	0.636364	0.5	0.5	0.75	0.384615	0.875	0.777778	0.875	0.777778	0.875	0.875	0.285714	0.285714	0.357143	0.461538	0.294118	0.357143	0.266667	0.777778	0.7	0.888889	0.5	1	0.416667	0.266667	0.266667	0.266667	0.285714	0.8	0.5	0.357143	0.416667	0.285714
Bat_coronavirus	0.0434783	0.416667	0.266667	0.266667	0.266667	0.9	0.5	0.333333	0.357143	0.25	0.285714	0.285714	0.266667	0.285714	0.25	0.266667	0.357143	0.454545	0.454545	0.5	0.266667	0.454545	0.416667	0.454545	0.416667	0.454545	0.454545	0.1875	0.1875	0.25	0.333333	0.533333	0.333333	0.176471	0.416667	0.384615	0.384615	0.454545	0.416667	1	0.25	0.25	0.25	0.266667	0.357143	0.357143	0.333333	0.384615	0.266667
Falcon_coronavirus_UAE.HKU27	0.0833333	0.266667	0.615385	0.615385	0.615385	0.235294	0.130435	0.222222	0.235294	0.157895	0.666667	0.666667	0.615385	0.666667	0.466667	0.615385	0.235294	0.285714	0.285714	0.307692	0.166667	0.285714	0.266667	0.285714	0.266667	0.285714	0.285714	0.105263	0.105263	0.157895	0.222222	0.136364	0.222222	0.1	0.266667	0.25	0.25	0.285714	0.266667	0.25	1	1	1	0.75	0.235294	0.235294	0.222222	0.25	0.75
Houbara_coronavirus_UAE.HKU28	0.0833333	0.266667	0.615385	0.615385	0.615385	0.235294	0.130435	0.222222	0.235294	0.157895	0.666667	0.666667	0.615385	0.666667	0.466667	0.615385	0.235294	0.285714	0.285714	0.307692	0.166667	0.285714	0.266667	0.285714	0.266667	0.285714	0.285714	0.105263	0.105263	0.157895	0.222222	0.136364	0.222222	0.1	0.266667	0.25	0.25	0.285714	0.266667	0.25	1	1	1	0.75	0.235294	0.235294	0.222222	0.25	0.75
Pigeon_coronavirus_UAE.HKU29	0.0833333	0.266667	0.615385	0.615385	0.615385	0.235294	0.130435	0.222222	0.235294	0.157895	0.666667	0.666667	0.615385	0.666667	0.466667	0.615385	0.235294	0.285714	0.285714	0.307692	0.166667	0.285714	0.266667	0.285714	0.266667	0.285714	0.285714	0.105263	0.105263	0.157895	0.222222	0.136364	0.222222	0.1	0.266667	0.25	0.25	0.285714	0.266667	0.25	1	1	1	0.75	0.235294	0.235294	0.222222	0.25	0.75
Quail_coronavirus_UAE.HKU30	0.0869565	0.285714	0.818182	0.818182	0.818182	0.25	0.136364	0.235294	0.25	0.166667	0.727273	0.9	0.666667	0.727273	0.5	0.666667	0.25	0.307692	0.307692	0.333333	0.176471	0.307692	0.285714	0.307692	0.285714	0.307692	0.307692	0.111111	0.111111	0.166667	0.235294	0.142857	0.235294	0.105263	0.285714	0.266667	0.266667	0.307692	0.285714	0.266667	0.75	0.75	0.75	1	0.25	0.25	0.235294	0.266667	1
Swine_acute_diarrhea_syndrome_related_coronavirus	0.0869565	0.8	0.25	0.25	0.25	0.333333	0.25	0.615385	0.428571	0.3125	0.266667	0.266667	0.25	0.266667	0.235294	0.25	0.538462	0.416667	0.416667	0.6	0.333333	0.7	0.636364	0.7	0.636364	0.7	0.7	0.25	0.25	0.3125	0.4	0.263158	0.3125	0.235294	0.636364	0.583333	0.727273	0.416667	0.8	0.357143	0.235294	0.235294	0.235294	0.25	1	0.428571	0.3125	0.357143	0.25
Alphacoronavirus_Mink.China.1.2016	0.0416667	0.5	0.25	0.25	0.25	0.333333	0.190476	0.75	0.818182	0.235294	0.266667	0.266667	0.25	0.266667	0.235294	0.25	0.428571	0.416667	0.416667	0.6	0.25	0.545455	0.5	0.545455	0.5	0.545455	0.545455	0.176471	0.176471	0.235294	0.3125	0.2	0.3125	0.166667	0.636364	0.461538	0.461538	0.416667	0.5	0.357143	0.235294	0.235294	0.235294	0.25	0.428571	1	0.3125	0.357143	0.25
Murine_coronavirus	0.04	0.357143	0.235294	0.235294	0.235294	0.4	0.238095	0.294118	0.3125	0.466667	0.25	0.25	0.235294	0.25	0.222222	0.235294	0.3125	0.5	0.5	0.416667	0.3125	0.384615	0.357143	0.384615	0.357143	0.384615	0.384615	0.235294	0.235294	0.571429	0.571429	0.25	0.294118	0.222222	0.357143	0.333333	0.333333	0.5	0.357143	0.333333	0.222222	0.222222	0.222222	0.235294	0.3125	0.3125	1	0.333333	0.235294
Rousettus_bat_coronavirus_HKU9	0.0434783	0.416667	0.266667	0.266667	0.266667	0.357143	0.2	0.333333	0.357143	0.25	0.285714	0.285714	0.266667	0.285714	0.25	0.266667	0.357143	0.454545	0.454545	0.5	0.266667	0.454545	0.416667	0.454545	0.416667	0.454545	0.454545	0.1875	0.1875	0.25	0.333333	0.210526	0.538462	0.176471	0.416667	0.384615	0.384615	0.454545	0.416667	0.384615	0.25	0.25	0.25	0.266667	0.357143	0.357143	0.333333	1	0.266667
Sparrow_deltacoronavirus	0.0869565	0.285714	0.818182	0.818182	0.818182	0.25	0.136364	0.235294	0.25	0.166667	0.727273	0.9	0.666667	0.727273	0.5	0.666667	0.25	0.307692	0.307692	0.333333	0.176471	0.307692	0.285714	0.307692	0.285714	0.307692	0.307692	0.111111	0.111111	0.166667	0.235294	0.142857	0.235294	0.105263	0.285714	0.266667	0.266667	0.307692	0.285714	0.266667	0.75	0.75	0.75	1	0.25	0.25	0.235294	0.266667	1
Quail_deltacoronavirus	0.0454545	0.230769	0.636364	0.636364	0.636364	0.2	0.0952381	0.1875	0.2	0.117647	0.7	0.7	0.636364	0.7	0.461538	0.636364	0.2	0.25	0.25	0.272727	0.125	0.25	0.230769	0.25	0.230769	0.25	0.25	0.0588235	0.0588235	0.117647	0.1875	0.1	0.1875	0.0555556	0.230769	0.214286	0.214286	0.25	0.230769	0.214286	0.727273	0.727273	0.727273	0.8	0.2	0.2	0.1875	0.214286	0.8
Rhinolophus_bat_coronavirus_HKU2	0	0.5	0.166667	0.166667	0.166667	0.272727	0.117647	0.363636	0.4	0.25	0.181818	0.181818	0.166667	0.181818	0.153846	0.166667	0.4	0.375	0.375	0.666667	0.272727	0.571429	0.5	0.571429	0.5	0.571429	0.571429	0.166667	0.166667	0.25	0.25	0.125	0.25	0.153846	0.5	0.444444	0.444444	0.375	0.5	0.3	0.153846	0.153846	0.153846	0.166667	0.4	0.4	0.25	0.3	0.166667
Betacoronavirus_sp.	0.0869565	0.384615	0.176471	0.176471	0.176471	0.333333	0.25	0.3125	0.25	0.75	0.1875	0.1875	0.176471	0.1875	0.166667	0.176471	0.25	0.545455	0.545455	0.333333	0.428571	0.307692	0.285714	0.307692	0.285714	0.307692	0.307692	0.333333	0.333333	0.909091	0.615385	0.263158	0.235294	0.3125	0.285714	0.266667	0.357143	0.545455	0.384615	0.266667	0.166667	0.166667	0.166667	0.176471	0.333333	0.25	0.5	0.266667	0.176471
Feline_alphacoronavirus_1	0.125	0.428571	0.1	0.1	0.1	0.157895	0.227273	0.533333	0.375	0.210526	0.105263	0.105263	0.1	0.105263	0.0952381	0.1	0.294118	0.1875	0.1875	0.285714	0.294118	0.357143	0.333333	0.357143	0.333333	0.357143	0.357143	0.294118	0.294118	0.210526	0.210526	0.238095	0.15	0.277778	0.428571	0.3125	0.4	0.1875	0.428571	0.166667	0.0952381	0.0952381	0.0952381	0.1	0.375	0.375	0.15	0.166667	0.1
Alphacoronavirus_Bat.CoV.P.kuhlii.Italy.206645.41.2011	0.047619	0.875	0.307692	0.307692	0.307692	0.416667	0.222222	0.636364	0.545455	0.285714	0.333333	0.333333	0.307692	0.333333	0.285714	0.307692	0.7	0.555556	0.555556	0.857143	0.307692	1	0.875	1	0.875	1	1	0.214286	0.214286	0.285714	0.384615	0.235294	0.384615	0.2	0.875	0.777778	0.777778	0.555556	0.875	0.454545	0.285714	0.285714	0.285714	0.307692	0.7	0.545455	0.384615	0.454545	0.307692
Alphacoronavirus_Bat.CoV.P.kuhlii.Italy.3398.19.2015	0.047619	0.875	0.307692	0.307692	0.307692	0.416667	0.222222	0.636364	0.545455	0.285714	0.333333	0.333333	0.307692	0.333333	0.285714	0.307692	0.7	0.555556	0.555556	0.857143	0.307692	1	0.875	1	0.875	1	1	0.214286	0.214286	0.285714	0.384615	0.235294	0.384615	0.2	0.875	0.777778	0.777778	0.555556	0.875	0.454545	0.285714	0.285714	0.285714	0.307692	0.7	0.545455	0.384615	0.454545	0.307692
Alphacoronavirus_Bat.CoV.P.kuhlii.Italy.206679.3.2010	0.047619	0.875	0.307692	0.307692	0.307692	0.416667	0.222222	0.636364	0.545455	0.285714	0.333333	0.333333	0.307692	0.333333	0.285714	0.307692	0.7	0.555556	0.555556	0.857143	0.307692	1	0.875	1	0.875	1	1	0.214286	0.214286	0.285714	0.384615	0.235294	0.384615	0.2	0.875	0.777778	0.777778	0.555556	0.875	0.454545	0.285714	0.285714	0.285714	0.307692	0.7	0.545455	0.384615	0.454545	0.307692
Human_coronavirus_HKU1	0.0454545	0.454545	0.285714	0.285714	0.285714	0.5	0.277778	0.357143	0.384615	0.583333	0.307692	0.307692	0.285714	0.307692	0.266667	0.285714	0.384615	0.875	0.875	0.555556	0.384615	0.5	0.454545	0.5	0.454545	0.5	0.5	0.285714	0.285714	0.583333	0.727273	0.294118	0.357143	0.266667	0.454545	0.416667	0.416667	0.875	0.454545	0.416667	0.266667	0.266667	0.266667	0.285714	0.384615	0.384615	0.583333	0.416667	0.285714
Alphacoronavirus_UKRn3	0.0869565	0.636364	0.176471	0.176471	0.176471	0.25	0.190476	0.5	0.333333	0.4	0.1875	0.1875	0.176471	0.1875	0.166667	0.176471	0.428571	0.307692	0.307692	0.454545	0.333333	0.545455	0.5	0.545455	0.5	0.545455	0.545455	0.25	0.25	0.3125	0.3125	0.2	0.235294	0.235294	0.5	0.727273	0.583333	0.307692	0.636364	0.266667	0.166667	0.166667	0.166667	0.176471	0.538462	0.333333	0.3125	0.266667	0.176471
Coronavirus_BtSk.AlphaCoV.GX2018A	0.05	0.75	0.333333	0.333333	0.333333	0.454545	0.235294	0.545455	0.6	0.307692	0.363636	0.363636	0.333333	0.363636	0.307692	0.333333	0.6	0.625	0.625	1	0.333333	0.857143	0.75	0.857143	0.75	0.857143	0.857143	0.230769	0.230769	0.307692	0.416667	0.25	0.416667	0.214286	0.75	0.666667	0.666667	0.625	0.75	0.5	0.307692	0.307692	0.307692	0.333333	0.6	0.6	0.416667	0.5	0.333333
Coronavirus_BtSk.AlphaCoV.GX2018B	0.05	0.75	0.333333	0.333333	0.333333	0.454545	0.235294	0.545455	0.6	0.307692	0.363636	0.363636	0.333333	0.363636	0.307692	0.333333	0.6	0.625	0.625	1	0.333333	0.857143	0.75	0.857143	0.75	0.857143	0.857143	0.230769	0.230769	0.307692	0.416667	0.25	0.416667	0.214286	0.75	0.666667	0.666667	0.625	0.75	0.5	0.307692	0.307692	0.307692	0.333333	0.6	0.6	0.416667	0.5	0.333333
Coronavirus_BtSk.AlphaCoV.GX2018C	0.05	0.75	0.333333	0.333333	0.333333	0.454545	0.235294	0.545455	0.6	0.307692	0.363636	0.363636	0.333333	0.363636	0.307692	0.333333	0.6	0.625	0.625	1	0.333333	0.857143	0.75	0.857143	0.75	0.857143	0.857143	0.230769	0.230769	0.307692	0.416667	0.25	0.416667	0.214286	0.75	0.666667	0.666667	0.625	0.75	0.5	0.307692	0.307692	0.307692	0.333333	0.6	0.6	0.416667	0.5	0.333333
Coronavirus_BtSk.AlphaCoV.GX2018D	0.05	0.75	0.333333	0.333333	0.333333	0.454545	0.235294	0.545455	0.6	0.307692	0.363636	0.363636	0.333333	0.363636	0.307692	0.333333	0.6	0.625	0.625	1	0.333333	0.857143	0.75	0.857143	0.75	0.857143	0.857143	0.230769	0.230769	0.307692	0.416667	0.25	0.416667	0.214286	0.75	0.666667	0.666667	0.625	0.75	0.5	0.307692	0.307692	0.307692	0.333333	0.6	0.6	0.416667	0.5	0.333333
Coronavirus_BtRs.AlphaCoV.YN2018	0.05	0.75	0.333333	0.333333	0.333333	0.454545	0.235294	0.545455	0.6	0.307692	0.363636	0.363636	0.333333	0.363636	0.307692	0.333333	0.6	0.625	0.625	1	0.333333	0.857143	0.75	0.857143	0.75	0.857143	0.857143	0.230769	0.230769	0.307692	0.416667	0.25	0.416667	0.214286	0.75	0.666667	0.666667	0.625	0.75	0.5	0.307692	0.307692	0.307692	0.333333	0.6	0.6	0.416667	0.5	0.333333
Coronavirus_BtRl.BetaCoV.SC2018	0.05	0.555556	0.333333	0.333333	0.333333	0.6	0.3125	0.416667	0.454545	0.416667	0.363636	0.363636	0.333333	0.363636	0.307692	0.333333	0.454545	0.857143	0.857143	0.714286	0.454545	0.625	0.555556	0.625	0.555556	0.625	0.625	0.333333	0.333333	0.416667	0.545455	0.333333	0.416667	0.307692	0.555556	0.5	0.5	0.857143	0.555556	0.5	0.307692	0.307692	0.307692	0.333333	0.454545	0.454545	0.545455	0.5	0.333333
Coronavirus_BtRs.BetaCoV.YN2018A	0.05	0.555556	0.333333	0.333333	0.333333	0.6	0.3125	0.416667	0.454545	0.416667	0.363636	0.363636	0.333333	0.363636	0.307692	0.333333	0.454545	0.857143	0.857143	0.714286	0.454545	0.625	0.555556	0.625	0.555556	0.625	0.625	0.333333	0.333333	0.416667	0.545455	0.333333	0.416667	0.307692	0.555556	0.5	0.5	0.857143	0.555556	0.5	0.307692	0.307692	0.307692	0.333333	0.454545	0.454545	0.545455	0.5	0.333333
Coronavirus_BtRs.BetaCoV.YN2018B	0.05	0.555556	0.333333	0.333333	0.333333	0.6	0.3125	0.416667	0.454545	0.416667	0.363636	0.363636	0.333333	0.363636	0.307692	0.333333	0.454545	0.857143	0.857143	0.714286	0.454545	0.625	0.555556	0.625	0.555556	0.625	0.625	0.333333	0.333333	0.416667	0.545455	0.333333	0.416667	0.307692	0.555556	0.5	0.5	0.857143	0.555556	0.5	0.307692	0.307692	0.307692	0.333333	0.454545	0.454545	0.545455	0.5	0.333333
Coronavirus_BtRs.BetaCoV.YN2018C	0.05	0.555556	0.333333	0.333333	0.333333	0.6	0.3125	0.416667	0.454545	0.416667	0.363636	0.363636	0.333333	0.363636	0.307692	0.333333	0.454545	0.857143	0.857143	0.714286	0.454545	0.625	0.555556	0.625	0.555556	0.625	0.625	0.333333	0.333333	0.416667	0.545455	0.333333	0.416667	0.307692	0.555556	0.5	0.5	0.857143	0.555556	0.5	0.307692	0.307692	0.307692	0.333333	0.454545	0.454545	0.545455	0.5	0.333333
Coronavirus_BtRs.BetaCoV.YN2018D	0.05	0.555556	0.333333	0.333333	0.333333	0.6	0.3125	0.416667	0.454545	0.416667	0.363636	0.363636	0.333333	0.363636	0.307692	0.333333	0.454545	0.857143	0.857143	0.714286	0.454545	0.625	0.555556	0.625	0.555556	0.625	0.625	0.333333	0.333333	0.416667	0.545455	0.333333	0.416667	0.307692	0.555556	0.5	0.5	0.857143	0.555556	0.5	0.307692	0.307692	0.307692	0.333333	0.454545	0.454545	0.545455	0.5	0.333333
Coronavirus_BtRt.BetaCoV.GX2018	0.05	0.555556	0.333333	0.333333	0.333333	0.454545	0.235294	0.416667	0.454545	0.307692	0.363636	0.363636	0.333333	0.363636	0.307692	0.333333	0.454545	0.625	0.625	0.714286	0.333333	0.625	0.555556	0.625	0.555556	0.625	0.625	0.230769	0.230769	0.307692	0.416667	0.25	0.545455	0.214286	0.555556	0.5	0.5	0.625	0.555556	0.5	0.307692	0.307692	0.307692	0.333333	0.454545	0.454545	0.416667	0.666667	0.333333
Canada_goose_coronavirus	0.142857	0.136364	0.173913	0.173913	0.173913	0.125	0.142857	0.12	0.125	0.0769231	0.181818	0.181818	0.173913	0.181818	0.217391	0.173913	0.125	0.142857	0.142857	0.15	0.125	0.142857	0.136364	0.142857	0.136364	0.142857	0.142857	0.125	0.125	0.0769231	0.12	0.148148	0.12	0.12	0.136364	0.130435	0.130435	0.142857	0.136364	0.130435	0.166667	0.166667	0.166667	0.173913	0.125	0.125	0.12	0.130435	0.173913
Alphacoronavirus_sp.	0.047619	0.875	0.307692	0.307692	0.307692	0.416667	0.222222	0.636364	0.545455	0.285714	0.333333	0.333333	0.307692	0.333333	0.285714	0.307692	0.7	0.555556	0.555556	0.857143	0.307692	1	0.875	1	0.875	1	1	0.214286	0.214286	0.285714	0.384615	0.235294	0.384615	0.2	0.875	0.777778	0.777778	0.555556	0.875	0.454545	0.285714	0.285714	0.285714	0.307692	0.7	0.545455	0.384615	0.454545	0.307692
Swine_acute_diarrhea_syndrome_coronavirus	0.0869565	0.8	0.25	0.25	0.25	0.333333	0.25	0.615385	0.428571	0.3125	0.266667	0.266667	0.25	0.266667	0.235294	0.25	0.538462	0.416667	0.416667	0.6	0.333333	0.7	0.636364	0.7	0.636364	0.7	0.7	0.25	0.25	0.3125	0.4	0.263158	0.3125	0.235294	0.636364	0.583333	0.727273	0.416667	0.8	0.357143	0.235294	0.235294	0.235294	0.25	1	0.428571	0.3125	0.357143	0.25
Hedgehog_coronavirus_1	0.12	0.235294	0.0952381	0.0952381	0.0952381	0.210526	0.272727	0.2	0.15	0.263158	0.1	0.1	0.0952381	0.1	0.0909091	0.0952381	0.15	0.25	0.25	0.1875	0.352941	0.176471	0.166667	0.176471	0.166667	0.176471	0.176471	0.769231	0.769231	0.263158	0.263158	0.285714	0.142857	0.846154	0.166667	0.157895	0.222222	0.25	0.235294	0.157895	0.0909091	0.0909091	0.0909091	0.0952381	0.210526	0.15	0.2	0.157895	0.0952381
Tylonycteris_bat_coronavirus_HKU33	0.0454545	0.777778	0.285714	0.285714	0.285714	0.384615	0.210526	0.583333	0.5	0.266667	0.307692	0.307692	0.285714	0.307692	0.266667	0.285714	0.636364	0.5	0.5	0.75	0.285714	0.875	0.777778	0.875	0.777778	0.875	0.875	0.2	0.2	0.266667	0.357143	0.222222	0.357143	0.1875	0.777778	0.7	0.7	0.5	0.777778	0.416667	0.266667	0.266667	0.266667	0.285714	0.636364	0.5	0.357143	0.416667	0.285714
Rhinolophus_bat_coronavirus_HKU32	0.125	0.428571	0.1	0.1	0.1	0.222222	0.285714	0.352941	0.222222	0.210526	0.105263	0.105263	0.1	0.105263	0.0952381	0.1	0.294118	0.1875	0.1875	0.285714	0.294118	0.357143	0.333333	0.357143	0.333333	0.357143	0.357143	0.294118	0.294118	0.210526	0.210526	0.3	0.15	0.277778	0.333333	0.3125	0.4	0.1875	0.428571	0.235294	0.0952381	0.0952381	0.0952381	0.1	0.375	0.222222	0.15	0.166667	0.1
Avian_coronavirus	0.115385	0.222222	0.142857	0.142857	0.142857	0.2	0.208333	0.190476	0.2	0.136364	0.15	0.15	0.142857	0.15	0.190476	0.142857	0.2	0.235294	0.235294	0.25	0.2	0.235294	0.222222	0.235294	0.222222	0.235294	0.235294	0.2	0.2	0.136364	0.190476	0.217391	0.190476	0.190476	0.222222	0.210526	0.210526	0.235294	0.222222	0.210526	0.136364	0.136364	0.136364	0.142857	0.2	0.2	0.190476	0.210526	0.142857
Erinaceus_hedgehog_coronavirus_HKU31	0.130435	0.266667	0.105263	0.105263	0.105263	0.235294	0.3	0.222222	0.166667	0.294118	0.111111	0.111111	0.105263	0.111111	0.1	0.105263	0.166667	0.285714	0.285714	0.214286	0.4	0.2	0.1875	0.2	0.1875	0.2	0.2	0.909091	0.909091	0.294118	0.294118	0.315789	0.157895	1	0.1875	0.176471	0.25	0.285714	0.266667	0.176471	0.1	0.1	0.1	0.105263	0.235294	0.166667	0.222222	0.176471	0.105263
Swine_enteric_alphacoronavirus	0.0454545	0.777778	0.285714	0.285714	0.285714	0.384615	0.210526	0.583333	0.5	0.266667	0.307692	0.307692	0.285714	0.307692	0.266667	0.285714	0.636364	0.5	0.5	0.75	0.285714	0.875	0.777778	0.875	0.777778	0.875	0.875	0.2	0.2	0.266667	0.357143	0.222222	0.357143	0.1875	0.777778	0.7	0.7	0.5	0.777778	0.416667	0.266667	0.266667	0.266667	0.285714	0.8	0.5	0.357143	0.416667	0.285714
Coronavirus_HKU15	0.0952381	0.333333	0.636364	0.636364	0.636364	0.285714	0.15	0.266667	0.285714	0.1875	0.888889	0.7	0.636364	0.7	0.583333	0.636364	0.285714	0.363636	0.363636	0.4	0.2	0.363636	0.333333	0.363636	0.333333	0.363636	0.363636	0.125	0.125	0.1875	0.266667	0.157895	0.266667	0.117647	0.333333	0.307692	0.307692	0.363636	0.333333	0.307692	0.727273	0.727273	0.727273	0.8	0.285714	0.285714	0.266667	0.307692	0.8
Porcine_epidemic_diarrhea_virus	0.047619	0.875	0.307692	0.307692	0.307692	0.416667	0.222222	0.636364	0.545455	0.285714	0.333333	0.333333	0.307692	0.333333	0.285714	0.307692	0.7	0.555556	0.555556	0.857143	0.307692	1	0.875	1	0.875	1	1	0.214286	0.214286	0.285714	0.384615	0.235294	0.384615	0.2	0.875	0.777778	0.777778	0.555556	0.875	0.454545	0.285714	0.285714	0.285714	0.307692	0.7	0.545455	0.384615	0.454545	0.307692
Bat_alphacoronavirus	0.047619	0.875	0.307692	0.307692	0.307692	0.416667	0.222222	0.636364	0.545455	0.285714	0.333333	0.333333	0.307692	0.333333	0.285714	0.307692	0.7	0.555556	0.555556	0.857143	0.307692	1	0.875	1	0.875	1	1	0.214286	0.214286	0.285714	0.384615	0.235294	0.384615	0.2	0.875	0.777778	0.777778	0.555556	0.875	0.454545	0.285714	0.285714	0.285714	0.307692	0.7	0.545455	0.384615	0.454545	0.307692
Middle_East_respiratory_syndrome.related_coronavirus	0.130435	0.266667	0.105263	0.105263	0.105263	0.235294	0.3	0.222222	0.166667	0.294118	0.111111	0.111111	0.105263	0.111111	0.1	0.105263	0.166667	0.285714	0.285714	0.214286	0.4	0.2	0.1875	0.2	0.1875	0.2	0.2	0.909091	0.909091	0.294118	0.294118	0.315789	0.157895	1	0.1875	0.176471	0.25	0.285714	0.266667	0.176471	0.1	0.1	0.1	0.105263	0.235294	0.166667	0.222222	0.176471	0.105263
Alphacoronavirus_1	0.0833333	0.583333	0.235294	0.235294	0.235294	0.3125	0.238095	0.692308	0.615385	0.294118	0.25	0.25	0.235294	0.25	0.222222	0.235294	0.4	0.384615	0.384615	0.545455	0.3125	0.5	0.461538	0.5	0.461538	0.5	0.5	0.235294	0.235294	0.294118	0.375	0.25	0.294118	0.222222	0.583333	0.428571	0.538462	0.384615	0.583333	0.333333	0.222222	0.222222	0.222222	0.235294	0.5	0.615385	0.294118	0.333333	0.235294
Human_coronavirus_NL63	0.05	0.75	0.333333	0.333333	0.333333	0.454545	0.235294	0.545455	0.6	0.307692	0.363636	0.363636	0.333333	0.363636	0.307692	0.333333	0.6	0.625	0.625	1	0.333333	0.857143	0.75	0.857143	0.75	0.857143	0.857143	0.230769	0.230769	0.307692	0.416667	0.25	0.416667	0.214286	0.75	0.666667	0.666667	0.625	0.75	0.5	0.307692	0.307692	0.307692	0.333333	0.6	0.6	0.416667	0.5	0.333333
Betacoronavirus_1	0.0833333	0.461538	0.235294	0.235294	0.235294	0.4	0.3	0.375	0.3125	0.692308	0.25	0.25	0.235294	0.25	0.222222	0.235294	0.3125	0.636364	0.636364	0.416667	0.4	0.384615	0.357143	0.384615	0.357143	0.384615	0.384615	0.3125	0.3125	0.692308	1	0.315789	0.294118	0.294118	0.357143	0.333333	0.428571	0.636364	0.461538	0.333333	0.222222	0.222222	0.222222	0.235294	0.4	0.3125	0.571429	0.333333	0.235294
Human_coronavirus_229E	0.0952381	1	0.285714	0.285714	0.285714	0.384615	0.277778	0.727273	0.5	0.357143	0.307692	0.307692	0.285714	0.307692	0.266667	0.285714	0.636364	0.5	0.5	0.75	0.384615	0.875	0.777778	0.875	0.777778	0.875	0.875	0.285714	0.285714	0.357143	0.461538	0.294118	0.357143	0.266667	0.777778	0.7	0.888889	0.5	1	0.416667	0.266667	0.266667	0.266667	0.285714	0.8	0.5	0.357143	0.416667	0.285714
Rousettus_aegyptiacus_bat_coronavirus_229E.related	0.047619	0.875	0.307692	0.307692	0.307692	0.416667	0.222222	0.636364	0.545455	0.285714	0.333333	0.333333	0.307692	0.333333	0.285714	0.307692	0.7	0.555556	0.555556	0.857143	0.307692	1	0.875	1	0.875	1	1	0.214286	0.214286	0.285714	0.384615	0.235294	0.384615	0.2	0.875	0.777778	0.777778	0.555556	0.875	0.454545	0.285714	0.285714	0.285714	0.307692	0.7	0.545455	0.384615	0.454545	0.307692
Miniopterus_pusillus_bat_coronavirus_HKU8.related	0.0454545	0.777778	0.285714	0.285714	0.285714	0.384615	0.210526	0.583333	0.5	0.266667	0.307692	0.307692	0.285714	0.307692	0.266667	0.285714	0.636364	0.5	0.5	0.75	0.285714	0.875	0.777778	0.875	0.777778	0.875	0.875	0.2	0.2	0.266667	0.357143	0.222222	0.357143	0.1875	0.777778	0.7	0.7	0.5	0.777778	0.416667	0.266667	0.266667	0.266667	0.285714	0.636364	0.5	0.357143	0.416667	0.285714
Tylonycteris_pachypus_bat_coronavirus_HKU4.related	0.136364	0.285714	0.111111	0.111111	0.111111	0.25	0.315789	0.235294	0.176471	0.3125	0.117647	0.117647	0.111111	0.117647	0.105263	0.111111	0.176471	0.307692	0.307692	0.230769	0.428571	0.214286	0.2	0.214286	0.2	0.214286	0.214286	1	1	0.3125	0.3125	0.333333	0.166667	0.909091	0.2	0.1875	0.266667	0.307692	0.285714	0.1875	0.105263	0.105263	0.105263	0.111111	0.25	0.176471	0.235294	0.1875	0.111111
Pipistrellus_abramus_bat_coronavirus_HKU5.related	0.136364	0.285714	0.111111	0.111111	0.111111	0.25	0.315789	0.235294	0.176471	0.3125	0.117647	0.117647	0.111111	0.117647	0.105263	0.111111	0.176471	0.307692	0.307692	0.230769	0.428571	0.214286	0.2	0.214286	0.2	0.214286	0.214286	1	1	0.3125	0.3125	0.333333	0.166667	0.909091	0.2	0.1875	0.266667	0.307692	0.285714	0.1875	0.105263	0.105263	0.105263	0.111111	0.25	0.176471	0.235294	0.1875	0.111111
Scotophilus_kuhlii_bat_coronavirus_512.related	0.0454545	0.777778	0.285714	0.285714	0.285714	0.384615	0.210526	0.583333	0.5	0.266667	0.307692	0.307692	0.285714	0.307692	0.266667	0.285714	0.636364	0.5	0.5	0.75	0.285714	0.875	0.777778	0.875	0.777778	0.875	0.875	0.2	0.2	0.266667	0.357143	0.222222	0.357143	0.1875	0.777778	0.7	0.7	0.5	0.777778	0.416667	0.266667	0.266667	0.266667	0.285714	0.636364	0.5	0.357143	0.416667	0.285714
Rhinolophus_affinis_bat_coronavirus_HKU2.related	0.0454545	0.777778	0.285714	0.285714	0.285714	0.384615	0.210526	0.583333	0.5	0.266667	0.307692	0.307692	0.285714	0.307692	0.266667	0.285714	0.636364	0.5	0.5	0.75	0.285714	0.875	0.777778	0.875	0.777778	0.875	0.875	0.2	0.2	0.266667	0.357143	0.222222	0.357143	0.1875	0.777778	0.7	0.7	0.5	0.777778	0.416667	0.266667	0.266667	0.266667	0.285714	0.8	0.5	0.357143	0.416667	0.285714
Hipposideros_pomona_bat_coronavirus_HKU10.related	0.0434783	0.7	0.266667	0.266667	0.266667	0.357143	0.2	0.538462	0.461538	0.25	0.285714	0.285714	0.266667	0.285714	0.25	0.266667	0.9	0.454545	0.454545	0.666667	0.266667	0.777778	0.7	0.777778	0.7	0.777778	0.777778	0.1875	0.1875	0.25	0.333333	0.210526	0.333333	0.176471	0.7	0.636364	0.636364	0.454545	0.7	0.384615	0.25	0.25	0.25	0.266667	0.583333	0.461538	0.333333	0.384615	0.266667
Miniopterus_schreibersii_bat_coronavirus_1.related	0.047619	0.875	0.307692	0.307692	0.307692	0.416667	0.222222	0.636364	0.545455	0.285714	0.333333	0.333333	0.307692	0.333333	0.285714	0.307692	0.7	0.555556	0.555556	0.857143	0.307692	1	0.875	1	0.875	1	1	0.214286	0.214286	0.285714	0.384615	0.235294	0.384615	0.2	0.875	0.777778	0.777778	0.555556	0.875	0.454545	0.285714	0.285714	0.285714	0.307692	0.7	0.545455	0.384615	0.454545	0.307692
Hipposideros_pomona_bat_coronavirus_CHB25	0.0434783	0.7	0.266667	0.266667	0.266667	0.357143	0.2	0.538462	0.461538	0.25	0.285714	0.285714	0.266667	0.285714	0.25	0.266667	0.727273	0.454545	0.454545	0.666667	0.266667	0.777778	0.7	0.777778	0.7	0.777778	0.777778	0.1875	0.1875	0.25	0.333333	0.210526	0.333333	0.176471	0.7	0.636364	0.636364	0.454545	0.7	0.384615	0.25	0.25	0.25	0.266667	0.583333	0.461538	0.333333	0.384615	0.266667
Bottlenose_dolphin_coronavirus	0.875	0.0952381	0.0869565	0.0869565	0.0869565	0.0416667	0.111111	0.0833333	0.0416667	0.0833333	0.0909091	0.0909091	0.0869565	0.0909091	0.0833333	0.0869565	0.0416667	0.047619	0.047619	0.05	0.136364	0.047619	0.0454545	0.047619	0.0454545	0.047619	0.047619	0.136364	0.136364	0.0833333	0.0833333	0.115385	0.04	0.130435	0.0454545	0.0434783	0.0909091	0.047619	0.0952381	0.0434783	0.0833333	0.0833333	0.0833333	0.0869565	0.0869565	0.0416667	0.04	0.0434783	0.0869565
Pangolin_coronavirus	0.0416667	0.384615	0.25	0.25	0.25	0.818182	0.470588	0.3125	0.333333	0.3125	0.266667	0.266667	0.25	0.266667	0.235294	0.25	0.333333	0.545455	0.545455	0.454545	0.333333	0.416667	0.384615	0.416667	0.384615	0.416667	0.416667	0.25	0.25	0.3125	0.4	0.6	0.3125	0.235294	0.384615	0.357143	0.357143	0.545455	0.384615	0.727273	0.235294	0.235294	0.235294	0.25	0.333333	0.333333	0.4	0.357143	0.25
Scotophilus_bat_coronavirus_512	0.047619	0.875	0.307692	0.307692	0.307692	0.416667	0.222222	0.636364	0.545455	0.285714	0.333333	0.333333	0.307692	0.333333	0.285714	0.307692	0.7	0.555556	0.555556	0.857143	0.307692	1	0.875	1	0.875	1	1	0.214286	0.214286	0.285714	0.384615	0.235294	0.384615	0.2	0.875	0.777778	0.777778	0.555556	0.875	0.454545	0.285714	0.285714	0.285714	0.307692	0.7	0.545455	0.384615	0.454545	0.307692
Wencheng_Sm_shrew_coronavirus	0.05	0.75	0.333333	0.333333	0.333333	0.454545	0.235294	0.545455	0.6	0.307692	0.363636	0.363636	0.333333	0.363636	0.307692	0.333333	0.6	0.625	0.625	1	0.333333	0.857143	0.75	0.857143	0.75	0.857143	0.857143	0.230769	0.230769	0.307692	0.416667	0.25	0.416667	0.214286	0.75	0.666667	0.666667	0.625	0.75	0.5	0.307692	0.307692	0.307692	0.333333	0.6	0.6	0.416667	0.5	0.333333
SARS.CoV.2	0.08	0.25	0.157895	0.157895	0.157895	0.692308	0.588235	0.210526	0.222222	0.210526	0.166667	0.166667	0.157895	0.166667	0.15	0.157895	0.222222	0.357143	0.357143	0.285714	0.294118	0.266667	0.25	0.266667	0.25	0.266667	0.266667	0.294118	0.294118	0.210526	0.277778	0.733333	0.210526	0.277778	0.25	0.235294	0.235294	0.357143	0.25	0.615385	0.15	0.15	0.15	0.157895	0.222222	0.222222	0.277778	0.235294	0.157895
Shrew_coronavirus	0.05	0.555556	0.333333	0.333333	0.333333	0.6	0.3125	0.416667	0.454545	0.416667	0.363636	0.363636	0.333333	0.363636	0.307692	0.333333	0.454545	0.857143	0.857143	0.714286	0.454545	0.625	0.555556	0.625	0.555556	0.625	0.625	0.333333	0.333333	0.416667	0.545455	0.333333	0.416667	0.307692	0.555556	0.5	0.5	0.857143	0.555556	0.5	0.307692	0.307692	0.307692	0.333333	0.454545	0.454545	0.545455	0.5	0.333333
[truncated: 52 more columns]
