# Supplementary material for: Gene Presence/Absence Variation analysis of coronavirus family displays its pan-genomic diversity
Source: Int J Biol Sci. 2021 Aug 27;17(14):3717–27. doi: 10.7150/ijbs.58220 (PMC8495401; doi:10.7150/ijbs.58220)
Supplement: Supplementary file 5 — Supplementary table 5. Information of other RNA virus compared with SARS-CoV-2. [file ijbsv17p3717s5.xlsx]

## Sheet: information of other RNA virus
Virus	Accession Number
HIV1	AB220944.1
HIV1	AB253421.1
HIV1	AB253429.1
HIV1	AB286851.1
HIV1	AB286854.1
HIV1	AF004885.1
HIV1	AF005494.1
HIV1	AF005496.1
HIV1	AF049337.1
HIV1	AF061641.1
HIV1	AF061642.1
HIV1	AF063224.1
HIV1	AF064699.1
HIV1	AF067155.1
HIV1	AF069670.1
HIV1	AF075703.1
HIV1	AF076998.1
HIV1	AF077336.1
HIV1	AF082394.1
HIV1	AF082395.1
HIV1	AF084936.1
HIV1	AF107770.1
HIV1	AF110967.1
HIV1	AF119819.1
HIV1	AF119820.1
HIV1	AF179368.1
HIV1	AF190127.1
HIV1	AF190128.1
HIV1	AF193253.1
HIV1	AF193276.1
HIV1	AF193277.1
HIV1	AF197340.1
HIV1	AF197341.1
HIV1	AF286226.1
HIV1	AF286229.1
HIV1	AF286230.1
HIV1	AF286236.1
HIV1	AF286237.1
HIV1	AF286238.1
HIV1	AF286239.1
HIV1	AF289548.1
HIV1	AF289549.1
HIV1	AF289550.1
HIV1	AF377956.1
HIV1	AF377957.1
HIV1	AF377959.1
HIV1	AF385934.1
HIV1	AF385935.1
HIV1	AF385936.1
HIV1	AF408629.1
HIV1	AF408630.1
HIV1	AF414006.1
HIV1	AF423756.1
HIV1	AF423757.1
HIV1	AF423758.1
HIV1	AF423759.1
HIV1	AF443091.1
HIV1	AF450096.1
HIV1	AF450097.1
HIV1	AF457051.1
HIV1	AF457060.1
HIV1	AF457072.1
HIV1	AF457101.1
HIV1	AF460972.1
HIV1	AF460974.1
HIV1	AF484509.1
HIV1	AF492623.1
HIV1	AF492624.1
HIV1	AF503396.1
HIV1	AF516184.1
HIV1	AF529572.1
HIV1	AF529573.1
HIV1	AF530576.1
HIV1	AY008715.1
HIV1	AY008716.1
HIV1	AY008717.1
HIV1	AY037279.1
HIV1	AY037281.1
HIV1	AY046058.1
HIV1	AY093603.1
HIV1	AY093604.1
HIV1	AY093605.1
HIV1	AY093607.1
HIV1	AY169812.1
HIV1	AY173951.1
HIV1	AY253311.1
HIV1	AY271690.1
HIV1	AY331295.1
HIV1	AY371149.1
HIV1	AY371150.1
HIV1	AY371151.1
HIV1	AY371152.1
HIV1	AY371153.1
HIV1	AY371154.1
HIV1	AY371157.1
HIV1	AY371158.1
HIV1	AY371159.1
HIV1	AY371169.1
HIV1	AY423387.1
HIV1	AY455778.1
HIV1	AY500393.1
HIV1	AY521629.1
HIV1	AY521630.1
HIV1	AY521631.1
HIV1	AY532635.1
HIV1	AY535659.1
HIV1	AY535660.1
HIV1	AY536235.1
HIV1	AY586540.1
HIV1	AY586541.1
HIV1	AY586544.2
HIV1	AY586545.2
HIV1	AY588970.1
HIV1	AY588971.1
HIV1	AY612637.1
HIV1	AY727526.1
HIV1	AY727527.1
HIV1	AY772699.1
HIV1	AY829212.1
HIV1	AY882421.1
HIV1	AY900571.2
HIV1	AY900572.2
HIV1	AY900574.2
HIV1	AY900575.2
HIV1	AY900576.2
HIV1	AY900577.1
HIV1	AY900581.1
HIV1	AY945734.1
HIV1	AY945737.1
HIV1	DQ020274.2
HIV1	DQ085871.1
HIV1	DQ085872.1
HIV1	DQ085873.1
HIV1	DQ085874.1
HIV1	DQ085876.1
HIV1	DQ167215.1
HIV1	DQ207944.1
HIV1	DQ354113.1
HIV1	DQ358801.1
HIV1	DQ358811.1
HIV1	DQ366659.1
HIV1	DQ366660.1
HIV1	DQ366661.1
HIV1	DQ366662.1
HIV1	DQ366663.1
HIV1	DQ366664.1
HIV1	DQ400856.1
HIV1	DQ676872.1
HIV1	DQ826726.1
HIV1	DQ845388.1
HIV1	DQ853463.1
HIV1	EF087994.1
HIV1	EF087995.1
HIV1	EF116594.1
HIV1	EF158040.1
HIV1	EF158041.1
HIV1	EF158042.1
HIV1	EF158043.1
HIV1	EF165539.1
HIV1	EF165540.1
HIV1	EF165541.1
HIV1	EF545108.1
HIV1	EF589039.1
HIV1	EF614151.1
HIV1	EU031915.1
HIV1	EU170137.1
HIV1	EU170138.1
HIV1	EU170139.1
HIV1	EU170140.1
HIV1	EU170141.1
HIV1	EU170142.1
HIV1	EU448295.1
HIV1	EU581825.1
HIV1	EU581826.1
HIV1	EU581827.1
HIV1	EU581828.1
HIV1	EU697904.1
HIV1	EU697905.1
HIV1	EU697907.1
HIV1	EU735534.1
HIV1	EU735535.1
HIV1	EU735536.1
HIV1	EU735537.1
HIV1	EU735538.1
HIV1	EU735539.1
HIV1	EU735540.1
HIV1	FJ213780.1
HIV1	FJ213781.1
HIV1	FJ213782.1
HIV1	FJ213783.1
HIV1	FJ358521.1
HIV1	FJ670529.1
HIV1	GQ175881.1
HIV1	GQ175882.1
HIV1	GQ175883.1
HIV1	GQ328744.1
HIV1	GQ372987.1
HIV1	GU201516.1
HIV1	HM026456.1
HIV1	HM026457.1
HIV1	HM026458.1
HIV1	HM026459.1
HIV1	HM026460.1
HIV1	HM776939.1
HIV1	HQ385477.1
HIV1	HQ385478.1
HIV1	HQ385479.1
HIV1	JN029801.1
HIV1	JN029802.1
HIV1	JN029803.1
HIV1	JN230353.1
HIV1	JN417236.1
HIV1	JN417237.1
HIV1	JN417239.1
HIV1	JN417240.1
HIV1	JN417241.1
HIV1	JX390610.1
HIV1	JX390611.1
HIV1	JX390612.1
HIV1	JX390976.1
HIV1	JX390977.1
HIV1	JX500698.1
HIV1	JX500699.1
HIV1	JX500700.1
HIV1	JX500701.1
HIV1	JX500702.1
HIV1	JX500704.1
HIV1	JX500705.1
HIV1	JX574661.1
HIV1	JX574662.1
HIV1	JX574663.1
HIV1	JX960635.1
HIV1	K03454.1
HIV1	K03455.1
HIV1	KC183778.1
HIV1	KC183779.1
HIV1	KC183780.1
HIV1	KC183782.1
HIV1	KC183783.1
HIV1	KC462190.1
HIV1	KC462191.1
HIV1	KC522031.1
HIV1	KC522032.1
HIV1	KC522033.1
HIV1	KC522034.1
HIV1	KC522035.1
HIV1	KC852172.1
HIV1	KC852173.1
HIV1	KC852174.1
HIV1	KC870027.1
HIV1	KC870028.1
HIV1	KC870030.1
HIV1	KC870032.1
HIV1	KC870034.1
HIV1	KC870035.1
HIV1	KC870036.1
HIV1	KC870037.1
HIV1	KC870040.1
HIV1	KC870042.1
HIV1	KC870043.1
HIV1	KC870044.1
HIV1	KC899008.1
HIV1	KC899079.1
HIV1	KC899080.1
HIV1	KC899081.1
HIV1	KC990124.1
HIV1	KC990125.1
HIV1	KC990126.1
HIV1	KF250400.1
HIV1	KF425293.1
HIV1	KF758551.1
HIV1	KJ671533.1
HIV1	KJ671534.1
HIV1	KJ671535.1
HIV1	KJ671536.1
HIV1	KJ671537.1
HIV1	KJ849758.1
HIV1	KJ849759.1
HIV1	KJ849760.1
HIV1	KJ849761.1
HIV1	KJ849762.1
HIV1	KJ849769.1
HIV1	KJ849770.1
HIV1	KJ849771.1
HIV1	KJ849773.1
HIV1	KJ849775.1
HIV1	KJ849776.1
HIV1	KJ849777.1
HIV1	KJ849778.1
HIV1	KJ849779.1
HIV1	KJ849809.1
HIV1	KM248765.1
HIV1	KR019770.1
HIV1	KR019771.1
HIV1	KR019772.1
HIV1	KT427816.1
HIV1	KU161143.1
HIV1	KU161144.1
HIV1	KU161145.1
HIV1	L20571.1
HIV1	L20587.1
HIV1	L39106.1
HIV1	LC027100.1
HIV1	M17451.1
HIV1	M27323.1
HIV1	M62320.1
HIV1	U21135.1
HIV1	U46016.1
HIV1	U51188.1
HIV1	U51190.1
HIV1	U52953.1
HIV1	U54771.1
HIV1	U63632.1
HIV1	U88822.1
HIV1	U88824.1
HIV1	U88826.1
HIV1	AJ006022.1
HIV1	AJ245481.2
HIV1	AJ249235.1
HIV1	AJ249236.1
HIV1	AJ249237.1
HIV1	AJ249238.1
HIV1	AJ249239.1
HIV1	AJ271370.1
HIV1	AJ286133.1
HIV1	AJ288981.1
HIV1	AJ288982.1
HIV1	AJ291718.1
HIV1	AJ291719.1
HIV1	AJ291720.1
HIV1	AJ302646.1
HIV1	AJ302647.1
HIV1	AJ404325.1
HIV1	AJ508595.1
HIV1	AJ866553.1
HIV1	AM000053.1
HIV1	AM000054.1
HIV1	AM000055.1
HIV1	AM851090.1
HIV1	AM851091.1
HIV1	FM877777.1
HIV1	FM877780.1
HIV1	FM877781.1
HIV1	FM877782.1
HIV1	FN392874.1
HIV1	FN392875.1
HIV1	FN392876.1
HIV1	FN392877.1
HIV1	JF683783.1
HIV1	KF716474.1
HIV1	KU749409.1
HIV1	KF716472.1
HIV1	KF716486.1
HIV1	KT183312.1
HIV1	KT983615.1
HIV1	JF683798.1
HIV1	JX500694.1
HIV1	KU749402.1
HIV1	KJ849801.1
HIV1	JF320424.1
HIV1	KC797225.1
HIV1	KP109511.1
HIV1	KR914676.1
HIV1	KT124767.1
HIV1	KT276255.1
HIV1	KF716496.1
HIV1	EU839602.1
HIV1	KF716498.1
HIV1	KJ140263.2
HIV1	JX500708.1
HIV1	KP411828.1
HIV1	KP109514.1
HIV1	KX505536.1
HIV1	KU749393.1
HIV1	KC870038.1
HIV1	KT124786.1
HIV1	KT276258.1
HIV1	KU319528.1
HIV1	KX069226.1
HIV1	KX389612.1
HIV1	KU341724.1
HIV1	KU749412.1
HIV1	KP411835.1
HIV1	KC156220.1
HIV1	KF526226.1
HIV1	KU749417.1
HIV1	KF716467.1
HIV1	KJ787683.1
HIV1	KU168271.1
HIV1	JX140670.1
HIV1	FJ388945.1
HIV1	KF716476.1
HIV1	DQ054367.2
HIV1	KF716479.1
HIV1	KF716480.1
HIV1	AY795907.1
HIV1	FJ900266.1
HIV1	DQ189088.1
HIV1	KJ849791.1
HIV1	KU749396.1
HIV1	JF683771.1
HIV1	FJ670516.2
HIV1	KJ883138.1
HIV1	KU168276.1
HIV1	KU168274.1
HIV1	GQ290462.1
HIV1	JX140673.1
HIV1	KU749422.1
HIV1	KU168277.1
HIV1	KP718925.1
HIV1	JX140676.1
HIV1	KP109502.1
HIV1	JN106043.1
HIV1	KT276261.1
HIV1	AB287004.1
HIV1	KU168300.1
HIV1	KF716477.1
HIV1	KX389648.1
HIV1	KU168273.1
HIV1	KU168279.1
HIV1	FJ711703.1
HIV1	KU168280.1
HIV1	GQ477441.1
HIV1	KP718930.1
HIV1	KP109508.1
HIV1	DQ234790.1
HIV1	AB703616.1
HIV1	KF859741.1
HIV1	KP411841.1
HIV1	KP109513.1
HIV1	JX863920.1
HIV1	KF859739.1
HIV1	KT124792.1
HIV1	FJ694792.1
HIV1	KF561437.1
HIV1	KF561435.1
HIV1	AB485636.1
HIV1	KX389649.1
HIV1	KP411845.1
HIV1	KT223760.1
HIV1	FJ670522.1
HIV1	AY894994.1
HIV1	FJ670526.1
HIV1	AB547463.1
HIV1	GQ477446.1
HIV1	EU170151.1
HIV1	KU992929.1
HIV1	KX582249.1
HIV1	KF250408.1
HIV1	KC898979.1
HIV1	KX389608.1
HIV1	KU168294.1
HIV1	KU168295.1
HIV1	AY169815.1
HIV1	AY618998.1
HIV1	KX228804.1
HIV1	KU168298.1
HIV1	JN571034.1
HIV1	GQ324962.1
HIV1	JN572926.1
HIV1	GU111555.1
HIV1	AY169816.1
HIV1	AY169811.1
HIV1	AY169814.1
HIV1	DQ017382.1
HIV1	DQ017383.1
HIV1	HQ179987.1
HIV1	KP718928.1
HIV1	KC156214.1
HIV1	MF373204.1
HIV1	KY496624.1
HIV1	MF373202.1
HIV1	KT982201.1
HIV1	KJ787684.1
HIV1	MF373180.1
HIV1	KX907406.1
HIV1	KY275364.1
HIV1	KU685592.1
HIV1	GU237072.1
HIV1	KU820849.1
HIV1	KY658688.1
HIV1	MF373173.1
HIV1	KY580697.1
HIV1	KX389647.1
HIV1	KX232622.1
HIV1	MF373200.1
HIV1	KX907411.1
HIV1	KX673820.1
HIV1	KY216146.1
HIV1	KU820847.1
HIV1	KY628221.1
HIV1	KY112585.1
HIV1	KY498771.1
Hepatitis Virus C	AB030907.1
Hepatitis Virus C	AB031663.1
Hepatitis Virus C	AB047639.1
Hepatitis Virus C	AB661382.1
Hepatitis Virus C	AB661388.1
Hepatitis Virus C	AF046866.1
Hepatitis Virus C	AF064490.1
Hepatitis Virus C	AF511950.1
Hepatitis Virus C	AJ851228.1
Hepatitis Virus C	AM910652.2
Hepatitis Virus C	AY051292.1
Hepatitis Virus C	AY746460.1
Hepatitis Virus C	AY859526.1
Hepatitis Virus C	D00944.1
Hepatitis Virus C	D10988.1
Hepatitis Virus C	D11355.1
Hepatitis Virus C	D14853.1
Hepatitis Virus C	D28917.1
Hepatitis Virus C	D49374.1
Hepatitis Virus C	D50409.1
Hepatitis Virus C	D63821.1
Hepatitis Virus C	D63822.1
Hepatitis Virus C	D84263.2
Hepatitis Virus C	D84264.2
Hepatitis Virus C	D84265.2
Hepatitis Virus C	D90208.1
Hepatitis Virus C	DQ155561.1
Hepatitis Virus C	DQ278891.1
Hepatitis Virus C	DQ278892.1
Hepatitis Virus C	DQ278893.1
Hepatitis Virus C	DQ278894.1
Hepatitis Virus C	DQ314806.1
Hepatitis Virus C	DQ418786.1
Hepatitis Virus C	DQ418789.1
Hepatitis Virus C	DQ480513.1
Hepatitis Virus C	DQ835760.1
Hepatitis Virus C	DQ835761.1
Hepatitis Virus C	DQ835762.1
Hepatitis Virus C	DQ835763.1
Hepatitis Virus C	DQ835765.1
Hepatitis Virus C	DQ835769.1
Hepatitis Virus C	DQ988074.1
Hepatitis Virus C	EF032892.1
Hepatitis Virus C	EF407419.1
Hepatitis Virus C	EF407457.1
Hepatitis Virus C	EF424625.1
Hepatitis Virus C	EF424626.1
Hepatitis Virus C	EF424627.1
Hepatitis Virus C	EF424628.1
Hepatitis Virus C	EF424629.1
Hepatitis Virus C	EF589161.1
Hepatitis Virus C	EF632069.1
Hepatitis Virus C	EF632070.1
Hepatitis Virus C	EU246930.1
Hepatitis Virus C	EU246931.1
Hepatitis Virus C	EU246932.1
Hepatitis Virus C	EU246934.1
Hepatitis Virus C	EU246935.1
Hepatitis Virus C	EU246936.1
Hepatitis Virus C	EU246937.1
Hepatitis Virus C	EU246939.1
Hepatitis Virus C	EU246940.1
Hepatitis Virus C	EU392170.1
Hepatitis Virus C	EU392171.1
Hepatitis Virus C	EU392173.1
Hepatitis Virus C	EU392175.1
Hepatitis Virus C	EU408326.1
Hepatitis Virus C	EU408328.1
Hepatitis Virus C	EU408329.1
Hepatitis Virus C	EU408330.1
Hepatitis Virus C	EU408331.1
Hepatitis Virus C	EU408332.1
Hepatitis Virus C	EU643834.1
Hepatitis Virus C	EU643836.1
Hepatitis Virus C	EU781827.1
Hepatitis Virus C	EU781828.1
Hepatitis Virus C	EU798761.1
Hepatitis Virus C	FJ025854.1
Hepatitis Virus C	FJ025855.1
Hepatitis Virus C	FJ025856.1
Hepatitis Virus C	FJ407092.1
Hepatitis Virus C	FJ435090.1
Hepatitis Virus C	FJ462431.1
Hepatitis Virus C	FJ462432.1
Hepatitis Virus C	FJ462433.1
Hepatitis Virus C	FJ462434.1
Hepatitis Virus C	FJ462435.1
Hepatitis Virus C	FJ462436.1
Hepatitis Virus C	FJ462437.1
Hepatitis Virus C	FJ462439.1
Hepatitis Virus C	FJ462440.1
Hepatitis Virus C	FJ462441.1
Hepatitis Virus C	FJ839869.1
Hepatitis Virus C	FJ839870.1
Hepatitis Virus C	FN666428.2
Hepatitis Virus C	FN666429.1
Hepatitis Virus C	GU814265.1
Hepatitis Virus C	HM777359.1
Hepatitis Virus C	HQ537007.1
Hepatitis Virus C	HQ537009.1
Hepatitis Virus C	HQ639944.1
Hepatitis Virus C	JF735110.1
Hepatitis Virus C	JF735111.1
Hepatitis Virus C	JF735112.1
Hepatitis Virus C	JF735113.1
Hepatitis Virus C	JF735114.1
Hepatitis Virus C	JF735115.1
Hepatitis Virus C	JF735116.1
Hepatitis Virus C	JF735117.1
Hepatitis Virus C	JF735118.1
Hepatitis Virus C	JF735119.1
Hepatitis Virus C	JF735120.1
Hepatitis Virus C	JF735121.1
Hepatitis Virus C	JF735122.1
Hepatitis Virus C	JF735123.1
Hepatitis Virus C	JF735124.1
Hepatitis Virus C	JF735126.1
Hepatitis Virus C	JF735136.1
Hepatitis Virus C	JN714194.1
Hepatitis Virus C	JQ065709.1
Hepatitis Virus C	JX183552.1
Hepatitis Virus C	JX183556.1
Hepatitis Virus C	JX183557.1
Hepatitis Virus C	JX227953.1
Hepatitis Virus C	JX227954.1
Hepatitis Virus C	JX227955.1
Hepatitis Virus C	JX227957.1
Hepatitis Virus C	JX227959.1
Hepatitis Virus C	JX227960.1
Hepatitis Virus C	JX227963.1
Hepatitis Virus C	JX227964.1
Hepatitis Virus C	JX227967.1
Hepatitis Virus C	JX227970.1
Hepatitis Virus C	JX227972.1
Hepatitis Virus C	JX227976.1
Hepatitis Virus C	JX227977.1
Hepatitis Virus C	KC197235.1
Hepatitis Virus C	KC197238.1
Hepatitis Virus C	KC197240.1
Hepatitis Virus C	KC248193.1
Hepatitis Virus C	KC248194.1
Hepatitis Virus C	KC248195.1
Hepatitis Virus C	KC248196.1
Hepatitis Virus C	KC248197.1
Hepatitis Virus C	KC248198.1
Hepatitis Virus C	KC248199.1
Hepatitis Virus C	KC844042.1
Hepatitis Virus C	KC844047.1
Hepatitis Virus C	KC844050.1
Hepatitis Virus C	KJ439767.1
Hepatitis Virus C	KJ439769.1
Hepatitis Virus C	KJ439770.1
Hepatitis Virus C	KJ439772.1
Hepatitis Virus C	KJ439773.1
Hepatitis Virus C	KJ439774.1
Hepatitis Virus C	KJ439775.1
Hepatitis Virus C	KJ439778.1
Hepatitis Virus C	KJ439781.1
Hepatitis Virus C	KJ439782.1
Hepatitis Virus C	KJ470618.1
Hepatitis Virus C	KJ470619.1
Hepatitis Virus C	KJ567645.1
Hepatitis Virus C	KJ567651.1
Hepatitis Virus C	KM252789.1
Hepatitis Virus C	KM252790.1
Hepatitis Virus C	KM252792.1
Hepatitis Virus C	M58335.1
Hepatitis Virus C	M62321.1
Rhinovirus	X02316.1
Rhinovirus	M16248.1
Rhinovirus	L24917.1
Rhinovirus	JN562727.1
Rhinovirus	JF965515.1
Rhinovirus	GQ415051.1
Rhinovirus	FJ445177.1
Rhinovirus	FJ445175.1
Rhinovirus	FJ445171.1
Rhinovirus	FJ445167.1
Rhinovirus	FJ445163.1
Rhinovirus	FJ445157.1
Rhinovirus	FJ445156.1
Rhinovirus	FJ445154.1
Rhinovirus	FJ445152.1
Rhinovirus	FJ445150.1
Rhinovirus	FJ445149.1
Rhinovirus	FJ445148.1
Rhinovirus	FJ445147.1
Rhinovirus	FJ445146.1
Rhinovirus	FJ445145.1
Rhinovirus	FJ445144.1
Rhinovirus	FJ445143.1
Rhinovirus	FJ445142.1
Rhinovirus	FJ445141.1
Rhinovirus	FJ445140.1
Rhinovirus	FJ445138.1
Rhinovirus	FJ445136.1
Rhinovirus	FJ445135.1
Rhinovirus	FJ445133.1
Rhinovirus	FJ445132.1
Rhinovirus	FJ445131.1
Rhinovirus	FJ445129.1
Rhinovirus	FJ445128.1
Rhinovirus	FJ445127.1
Rhinovirus	FJ445126.1
Rhinovirus	FJ445125.1
Rhinovirus	FJ445123.1
Rhinovirus	FJ445122.1
Rhinovirus	FJ445121.1
Rhinovirus	FJ445120.1
Rhinovirus	FJ445119.1
Rhinovirus	FJ445118.1
Rhinovirus	FJ445116.1
Rhinovirus	FJ445113.1
Rhinovirus	EF173419.1
Rhinovirus	EF173418.1
Rhinovirus	EF173417.1
Rhinovirus	EF173416.1
Rhinovirus	EF173415.1
Rhinovirus	EF173414.1
Rhinovirus	DQ473512.1
Rhinovirus	DQ473511.1
Rhinovirus	DQ473510.1
Rhinovirus	DQ473509.1
Rhinovirus	DQ473508.1
Rhinovirus	DQ473507.1
Rhinovirus	DQ473506.1
Rhinovirus	DQ473505.1
Rhinovirus	DQ473504.1
Rhinovirus	DQ473503.1
Rhinovirus	DQ473502.1
Rhinovirus	DQ473501.1
Rhinovirus	DQ473500.1
Rhinovirus	DQ473498.1
Rhinovirus	DQ473497.1
Rhinovirus	DQ473496.1
Rhinovirus	DQ473495.1
Rhinovirus	DQ473494.1
Rhinovirus	DQ473493.1
Rhinovirus	DQ473492.1
Rhinovirus	DQ473491.1
Rhinovirus	D00239.1
Rhinovirus	AY751783.1
Enterovirus C	AF405666.1
Enterovirus C	AF405669.1
Enterovirus C	AF405682.1
Enterovirus C	AF462418.1
Enterovirus C	AF499635.1
Enterovirus C	AF499636.1
Enterovirus C	AF499637.1
Enterovirus C	AF499639.1
Enterovirus C	AF499640.1
Enterovirus C	AF499641.1
Enterovirus C	AF499642.1
Enterovirus C	AF499643.1
Enterovirus C	AF546702.1
Enterovirus C	AJ293918.1
Enterovirus C	D00538.1
Enterovirus C	D90457.1
Enterovirus C	DQ358078.1
Enterovirus C	DQ995647.1
Enterovirus C	DQ995648.1
Enterovirus C	EF015013.1
Enterovirus C	EF015014.1
Enterovirus C	EF015015.1
Enterovirus C	EF015016.1
Enterovirus C	EF015017.1
Enterovirus C	EF015018.1
Enterovirus C	EF015019.1
Enterovirus C	EF015020.1
Enterovirus C	EF015021.1
Enterovirus C	EF015886.1
Enterovirus C	EF026081.1
Enterovirus C	EF555644.1
Enterovirus C	EF555645.1
Enterovirus C	GQ865517.1
Enterovirus C	JN542510.1
Enterovirus C	JX262382.1
Enterovirus C	JX393302.1
Enterovirus C	JX514942.1
Enterovirus C	JX961708.1
Enterovirus C	K01392.1
Enterovirus C	KC785528.1
Enterovirus C	KC785530.1
Enterovirus C	M12197.1
Enterovirus C	V01150.1
Enterovirus C	X00595.1
Enterovirus C	X00925.1

## Sheet: pan-genome analysis result 
Virus	Genome Number	Core Gene	Total Gene
HIV1	493	0	3449
Hepatitis Virus C	168	0	118
Rhinovirus	74	0	8
Enterovirus C	45	0	2
SARS-CoV-2	23539	13	13
