# Supplementary material for: Gene Presence/Absence Variation analysis of coronavirus family displays its pan-genomic diversity
Source: Int J Biol Sci. 2021 Aug 27;17(14):3717–27. doi: 10.7150/ijbs.58220 (PMC8495401; doi:10.7150/ijbs.58220)
Supplement: Supplementary file 6 — Supplementary table 6. Information of 49 SARS-CoV-2 genomes isolated in early 2020 and 2021. [file ijbsv17p3717s6.xlsx]

## Sheet: Sheet1
Sample	ID	Country	Time
hCoV-19/Australia/SAP598/2020|EPI_ISL_755568|2020-12-29	EPI_ISL_755568	Australia	2021
hCoV-19/Singapore/1501/2020|EPI_ISL_768324|2020-12-30	EPI_ISL_768324	Singapore	2021
hCoV-19/Luxembourg/LNS7581211/2020|EPI_ISL_770880|2020-12-29	EPI_ISL_770880	Luxembourg	2021
hCoV-19/Luxembourg/LNS8627501/2020|EPI_ISL_770886|2020-12-29	EPI_ISL_770886	Luxembourg	2021
hCoV-19/Norway/7090/2020|EPI_ISL_775416|2020-12-30	EPI_ISL_775416	Norway	2021
hCoV-19/Sweden/20-13126/2020|EPI_ISL_775572|2020-12-29	EPI_ISL_775572	Sweden	2021
hCoV-19/Japan/IC-0516/2021|EPI_ISL_779199|2021-01	EPI_ISL_779199	Japan	2021
hCoV-19/Japan/IC-0519/2021|EPI_ISL_779202|2021-01	EPI_ISL_779202	Japan	2021
hCoV-19/Japan/IC-0557/2021|EPI_ISL_779240|2021-01	EPI_ISL_779240	Japan	2021
hCoV-19/Japan/IC-0558/2021|EPI_ISL_779241|2021-01	EPI_ISL_779241	Japan	2021
hCoV-19/Japan/IC-0560/2021|EPI_ISL_779243|2021-01	EPI_ISL_779243	Japan	2021
hCoV-19/Australia/VIC18012/2020|EPI_ISL_779624|2020-12-29	EPI_ISL_779624	Australia	2021
hCoV-19/Japan/IC-0575/2021|EPI_ISL_779661|2021-01	EPI_ISL_779661	Japan	2021
hCoV-19/France/ARA-CDP32906/2020|EPI_ISL_779784|2020-12-29	EPI_ISL_779784	France	2021
hCoV-19/France/PAC-SC782/2020|EPI_ISL_779848|2020-12-29	EPI_ISL_779848	France	2021
hCoV-19/Ireland/D-NVRL-20IRL15190/2020|EPI_ISL_789063|2020-12-31	EPI_ISL_789063	Ireland	2021
hCoV-19/Ireland/D-NVRL-20IRL15270/2020|EPI_ISL_789086|2020-12-31	EPI_ISL_789086	Ireland	2021
hCoV-19/Netherlands/NH-RIVM-20964/2020|EPI_ISL_790988|2020-12-29	EPI_ISL_790988	Netherlands	2021
hCoV-19/England/210100359/2021|EPI_ISL_791195|2021-01	EPI_ISL_791195	England	2021
hCoV-19/England/210100394/2021|EPI_ISL_791198|2021-01-04	EPI_ISL_791198	England	2021
hCoV-19/England/210100341/2021|EPI_ISL_791226|2021-01-04	EPI_ISL_791226	England	2021
hCoV-19/England/210100375/2021|EPI_ISL_791253|2021-01	EPI_ISL_791253	England	2021
hCoV-19/England/210100403/2021|EPI_ISL_791272|2021-01	EPI_ISL_791272	England	2021
hCoV-19/France/GE-IPP11377/2020|EPI_ISL_792058|2020-12-29	EPI_ISL_792058	France	2021
hCoV-19/Canada/ON-S2041/2020|EPI_ISL_792090|2021-01-05	EPI_ISL_792090	Canada	2021
hCoV-19/Japan/IC-0561/2021|EPI_ISL_792680|2021-01-02	EPI_ISL_792680	Japan	2021
hCoV-19/Mexico/TAM-InDRE-94/2020|EPI_ISL_794592|2020-12-31	EPI_ISL_794592	Mexico	2021
hCoV-19/Australia/NSW3878/2021|EPI_ISL_794671|2021-01-06	EPI_ISL_794671	Australia	2021
hCoV-19/Australia/WA568/2021|EPI_ISL_794675|2021-01-01	EPI_ISL_794675	Australia	2021
hCoV-19/Tunisia/1280/2021|EPI_ISL_794735|2021-01-06	EPI_ISL_794735	Tunisia	2021
hCoV-19/Greece/CP0794239/2020|EPI_ISL_794818|2020-12-30	EPI_ISL_794818	Greece	2021
hCoV-19/Greece/CP0800976/2020|EPI_ISL_794820|2020-12-30	EPI_ISL_794820	Greece	2021
hCoV-19/Hebei/IVDC-01-05/2021|EPI_ISL_796013|2021-01-02	EPI_ISL_796013	China	2021
hCoV-19/Hebei/IVDC-02-01/2021|EPI_ISL_796014|2021-01-03	EPI_ISL_796014	China	2021
hCoV-19/Hebei/IVDC-07-01/2021|EPI_ISL_796023|2021-01-04	EPI_ISL_796023	China	2021
hCoV-19/Switzerland/un-ETHZ-430789/2020|EPI_ISL_796643|2020-12-31	EPI_ISL_796643	Switzerland	2021
hCoV-19/Portugal/PT2162/2020|EPI_ISL_796754|2020-12-31	EPI_ISL_796754	Portugal	2021
hCoV-19/Italy/FVG-ASUGI-157062/2020|EPI_ISL_804040|2020-12-29	EPI_ISL_804040	Italy	2021
MT039874.1 Severe acute respiratory syndrome coronavirus 2 isolate SARS-CoV-2/human/CHN/IME-HZ01/2020, complete genome	MT039874.1	China	2020
MT066156.1 Severe acute respiratory syndrome coronavirus 2 isolate SARS-CoV-2/human/ITA/INMI1/2020, complete genome	MT066156.1	Italy	2020
MT077125.1 Severe acute respiratory syndrome coronavirus 2 isolate SARS-CoV-2/human/ITA/INMI1/2020, complete genome	MT077125.1	Italy	2020
LC529905.1 Severe acute respiratory syndrome coronavirus 2 TKYE6182_2020 RNA, complete genome	LC529905.1	Japan	2020
MT093631.2 Severe acute respiratory syndrome coronavirus 2 isolate SARS-CoV-2/human/CHN/WH-09/2020, complete genome	MT093631.2	China	2020
MT226610.1 Severe acute respiratory syndrome coronavirus 2 isolate SARS-CoV-2/human/CHN/KMS1/2020, complete genome	MT226610.1	China	2020
LC542809.1 Severe acute respiratory syndrome coronavirus 2 TKYE6947_2020 RNA, complete genome	LC542809.1	Japan	2020
MT320538.2 Severe acute respiratory syndrome coronavirus 2 isolate SARS-CoV-2/human/FRA/KRA-ROB/2020, complete genome	MT320538.2	France	2020
MT873892.1 Severe acute respiratory syndrome coronavirus 2 isolate SARS-CoV-2/human/GBR/USAFSAM-S026/2020, complete genome	MT873892.1	US	2020
MW041156.1 Severe acute respiratory syndrome coronavirus 2 isolate SARS-CoV-2/Homo sapines/GBR/liverpool_strain/2020, complete genome	MW041156.1	England	2020
MW255832.1 Severe acute respiratory syndrome coronavirus 2 isolate SARS-CoV-2/human/GBR/Kunming_kms-3/2020, complete genome	MW255832.1	China	2020
